# Supplementary material for: Bis(hy­droxy­ammonium) hexa­chlorido­platinate(IV)–18-crown-6 (1/2)
Source: Acta Crystallogr Sect E Struct Rep Online. 2013 Dec 7;70(Pt 1):m7–8. doi: 10.1107/S1600536813032649 (PMC3914042; doi:10.1107/S1600536813032649)
Supplement: Supplementary file 1 [file e-70-000m7-sup1.cif]

##############################################################################
#                                                                            #
# This CIF contains the data in a paper accepted for publication in          #
# Acta Crystallographica Section E. It conforms to the requirements of       #
# Notes for Authors for Acta Crystallographica Section E, and has been       #
# peer reviewed under the auspices of the IUCr Commission on Journals.       #
#                                                                            #
# Full details of the Crystallographic Information File format               #
# are given in the paper "The Crystallographic Information File (CIF):       #
# a New Standard Archive File for Crystallography" by S. R. Hall, F. H.      #
# Allen and I. D. Brown [Acta Cryst. (1991), A47, 655-685].                  #
#                                                                            #
# The current version of the core CIF dictionary is obtainable from          #
# ftp://ftp.iucr.org/pub/cif_core.dic.                                       #
#                                                                            #
# Software is freely available for graphical display of the structure(s)     #
# in this CIF. For information consult the CIF software page                 #
# http://www.iucr.org/resources/cif/software.                                #
#                                                                            #
# This file may be used for bona fide research purposes within the           #
# scientific community so long as proper attribution is given to the journal # 
# article from which it was obtained.                                        #
#                                                                            #
##############################################################################
data_I
_database_code_depnum_ccdc_archive 'CCDC 968918'
_audit_creation_method     SHELXL-97
_journal_date_recd_electronic     2013-11-15
_journal_date_accepted     2013-12-01
_journal_name_full     'Acta Crystallographica, Section E'
_journal_year     2014
_journal_volume     70
_journal_issue      1
_journal_page_first     m7
_journal_page_last     m8
_journal_paper_category     QM
_journal_paper_doi     10.1107/S1600536813032649
_journal_coeditor_code     PK2505
_publ_contact_author_name     'Tatiana Chulkova'
_publ_contact_author_address
;
Department of Chemistry, Saint Petersburg State University,
Universitetsky Pr. 26, 198504 Stary Petergof, Russian Federation
;
_publ_contact_author_email     'tgc@mail.ru'
_publ_contact_author_fax     '+78124286939'
_publ_contact_author_phone     '+79213480857'
_publ_section_title
;
Bis(hydroxyammonium) hexachloridoplatinate(IV)--18-crown-6 (1/2)
;
loop_
    _publ_author_name
    _publ_author_footnote
    _publ_author_address
    'Bulatov, Evgeny' .
;
Department of Chemistry, Saint Petersburg State University,
Universitetsky Pr. 26, 198504 Stary Petergof, Russian Federation
Department of Chemistry, University of Jyvaskyla,
PO Box 35 FI-40014 Jyvaskyla, Finland
;
    'Afanasenko, Anastasiya' .
;
Department of Chemistry, Saint Petersburg State University,
Universitetsky Pr. 26, 198504 Stary Petergof, Russian Federation
;
    'Chulkova, Tatiana' .
;
Department of Chemistry, Saint Petersburg State University,
Universitetsky Pr. 26, 198504 Stary Petergof, Russian Federation
;
    'Haukka, Matti' .
;
Department of Chemistry, University of Jyvaskyla,
PO Box 35 FI-40014 Jyvaskyla, Finland
;
_chemical_name_systematic
;
Bis(hydroxyammonium) hexachloridoplatinate(IV)--18-crown-6 (1/2)
;
_chemical_name_common     ?
_chemical_formula_moiety     '2(H4 N O +), Cl6 Pt 2-,  2(C12 H24 O6)'
_chemical_formula_sum     'C24 H56 Cl6 N2 O14 Pt'
_chemical_formula_iupac     '(N H4 O)2 [Pt Cl6] (C12 H24 O6)2'
_chemical_formula_weight     1004.50
_chemical_melting_point     ?
_symmetry_cell_setting     orthorhombic
_symmetry_space_group_name_H-M     'F d d 2'
_symmetry_space_group_name_Hall     'F 2 -2d'
loop_
    _symmetry_equiv_pos_as_xyz
    'x, y, z'
    '-x, -y, z'
    '-x+1/4, y+1/4, z+1/4'
    'x+1/4, -y+1/4, z+1/4'
    'x, y+1/2, z+1/2'
    '-x, -y+1/2, z+1/2'
    '-x+1/4, y+3/4, z+3/4'
    'x+1/4, -y+3/4, z+3/4'
    'x+1/2, y, z+1/2'
    '-x+1/2, -y, z+1/2'
    '-x+3/4, y+1/4, z+3/4'
    'x+3/4, -y+1/4, z+3/4'
    'x+1/2, y+1/2, z'
    '-x+1/2, -y+1/2, z'
    '-x+3/4, y+3/4, z+1/4'
    'x+3/4, -y+3/4, z+1/4'
_cell_length_a     29.6079(10)
_cell_length_b     30.5302(10)
_cell_length_c     8.5175(3)
_cell_angle_alpha     90.00
_cell_angle_beta     90.00
_cell_angle_gamma     90.00
_cell_volume     7699.3(5)
_cell_formula_units_Z     8
_cell_measurement_reflns_used     9098
_cell_measurement_theta_min     2.58
_cell_measurement_theta_max     30.00
_cell_measurement_temperature     100(2)
_exptl_crystal_description     'needle'
_exptl_crystal_colour     'yellow'
_exptl_crystal_size_max     0.48
_exptl_crystal_size_mid     0.12
_exptl_crystal_size_min     0.11
_exptl_crystal_density_diffrn     1.733
_exptl_crystal_density_meas     ?
_exptl_crystal_density_method     'not measured'
_exptl_crystal_F_000     4048
_exptl_absorpt_coefficient_mu     4.122
_exptl_absorpt_correction_type     multi-scan
_exptl_absorpt_process_details     '(SADABS; Sheldrick, 2008<i>a</i>)'
_exptl_absorpt_correction_T_min     0.2407
_exptl_absorpt_correction_T_max     0.6644
_exptl_special_details     ?
_diffrn_ambient_temperature     100(2)
_diffrn_radiation_type     MoK\a
_diffrn_radiation_wavelength     0.71073
_diffrn_radiation_source     'fine-focus sealed tube'
_diffrn_radiation_monochromator     'curved graphite crystal'
_diffrn_measurement_device_type     'Bruker Kappa APEXII DUO CCD'
_diffrn_measurement_device     '62mm x 62mm CCD camera on \k-goniostat'
_diffrn_measurement_method     '\f scans and \w scans with \k offset'
_diffrn_detector_area_resol_mean     16
_diffrn_reflns_number     29930
_diffrn_reflns_av_R_equivalents     0.0670
_diffrn_reflns_av_sigmaI/netI     0.0534
_diffrn_reflns_theta_min     1.92
_diffrn_reflns_theta_max     28.28
_diffrn_reflns_theta_full     28.28
_diffrn_measured_fraction_theta_max     1.000
_diffrn_measured_fraction_theta_full     1.000
_diffrn_reflns_limit_h_min     -39
_diffrn_reflns_limit_h_max     39
_diffrn_reflns_limit_k_min     -40
_diffrn_reflns_limit_k_max     40
_diffrn_reflns_limit_l_min     -10
_diffrn_reflns_limit_l_max     11
_diffrn_standards_number     0
_diffrn_standards_interval_count     .
_diffrn_standards_interval_time     .
_diffrn_standards_decay_%     ?
_refine_special_details
;
Refinement of <i>F</i>^2^ against ALL reflections. The weighted <i>R</i>-factor
<i>wR</i> and goodness of fit <i>S</i> are based on <i>F</i>^2^, conventional
<i>R</i>-factors <i>R</i> are based on <i>F</i>, with <i>F</i> set to zero for
negative <i>F</i>^2^. The threshold expression of <i>F</i>^2^ >
\s(<i>F</i>^2^) is used only for calculating <i>R</i>-factors(gt) <i>etc</i>.
and is not relevant to the choice of reflections for refinement.
<i>R</i>-factors based on <i>F</i>^2^ are statistically about twice as large
as those based on <i>F</i>, and <i>R</i>- factors based on ALL data will be
even larger.
;
_reflns_number_total     4628
_reflns_number_gt     4037
_reflns_threshold_expression     I>2\s(I)
_refine_ls_structure_factor_coef     Fsqd
_refine_ls_matrix_type     full
_refine_ls_R_factor_all     0.0464
_refine_ls_R_factor_gt     0.0327
_refine_ls_wR_factor_gt     0.0504
_refine_ls_wR_factor_ref     0.0539
_refine_ls_goodness_of_fit_ref     1.125
_refine_ls_restrained_S_all     1.125
_refine_ls_number_reflns     4628
_refine_ls_number_parameters     215
_refine_ls_number_restraints     1
_refine_ls_hydrogen_treatment     constr
_refine_ls_weighting_scheme     calc
_refine_ls_weighting_details
                     'calc w=1/[\s^2^(Fo^2^)+25.8438P] where P=(Fo^2^+2Fc^2^)/3'
_atom_sites_solution_hydrogens     geom
_atom_sites_solution_primary     direct
_atom_sites_solution_secondary     difmap
_refine_ls_shift/su_max     0.001
_refine_ls_shift/su_mean     0.000
_refine_diff_density_max     1.492
_refine_diff_density_min     -1.229
_refine_ls_extinction_method     none
_refine_ls_extinction_coef     ?
_refine_ls_abs_structure_details     'Flack (1983), 2066 Friedel pairs'
_refine_ls_abs_structure_Flack     0.035(6)
loop_
    _atom_type_symbol
    _atom_type_description
    _atom_type_scat_dispersion_real
    _atom_type_scat_dispersion_imag
    _atom_type_scat_source
    'C' 'C' 0.0033 0.0016
                         'International Tables Vol C Tables 4.2.6.8 and 6.1.1.4'
    'H' 'H' 0.0000 0.0000
                         'International Tables Vol C Tables 4.2.6.8 and 6.1.1.4'
    'N' 'N' 0.0061 0.0033
                         'International Tables Vol C Tables 4.2.6.8 and 6.1.1.4'
    'O' 'O' 0.0106 0.0060
                         'International Tables Vol C Tables 4.2.6.8 and 6.1.1.4'
    'Cl' 'Cl' 0.1484 0.1585
                         'International Tables Vol C Tables 4.2.6.8 and 6.1.1.4'
    'Pt' 'Pt' -1.7033 8.3905
                         'International Tables Vol C Tables 4.2.6.8 and 6.1.1.4'
_computing_data_collection     'APEX2 (Bruker, 2009)'
_computing_cell_refinement     'SAINT (Bruker, 2009)'
_computing_data_reduction     'SAINT (Bruker, 2009)'
_computing_structure_solution     'SIR97 (Altomare <i>et al.</i>, 1999)'
_computing_structure_refinement     'SHELXL97 (Sheldrick, 2008<i>b</i>)'
_computing_molecular_graphics     'DIAMOND (Brandenburg, 1999)'
_computing_publication_material     'SHELXL97 (Sheldrick, 2008<i>b</i>)'
loop_
    _atom_site_type_symbol
    _atom_site_label
    _atom_site_fract_x
    _atom_site_fract_y
    _atom_site_fract_z
    _atom_site_U_iso_or_equiv
    _atom_site_adp_type
    _atom_site_calc_flag
    _atom_site_refinement_flags
    _atom_site_occupancy
    _atom_site_symmetry_multiplicity
    _atom_site_disorder_assembly
    _atom_site_disorder_group
    Pt Pt1 0.2500 0.2500 0.34985(5) 0.01233(5) Uani d S 1 2 . .
    Cl Cl1 0.2500 0.2500 0.0765(3) 0.0260(7) Uani d S 1 2 . .
    Cl Cl2 0.2500 0.2500 0.6231(3) 0.0178(6) Uani d S 1 2 . .
    Cl Cl3 0.22293(3) 0.32131(3) 0.35338(17) 0.0194(2) Uani d . 1 1 . .
    Cl Cl4 0.17574(3) 0.22593(3) 0.34620(17) 0.0196(2) Uani d . 1 1 . .
    O O1 0.11462(11) 0.22413(11) -0.1142(4) 0.0191(7) Uani d . 1 1 . .
    O O2 0.09346(12) 0.30857(12) -0.2258(4) 0.0204(9) Uani d . 1 1 . .
    O O3 0.05499(11) 0.36586(11) -0.0014(4) 0.0176(7) Uani d . 1 1 . .
    O O4 0.01529(11) 0.33464(11) 0.2718(4) 0.0152(7) Uani d . 1 1 . .
    O O5 0.04401(9) 0.24907(13) 0.3768(5) 0.0154(10) Uani d . 1 1 . .
    O O6 0.06925(10) 0.18918(10) 0.1471(3) 0.0159(7) Uani d . 1 1 . .
    O O7 0.13001(12) 0.30883(12) 0.1706(4) 0.0322(9) Uani d . 1 1 . .
    H H7O 0.1485 0.2909 0.2091 0.048 Uiso calc R 1 1 . .
    C C1 0.1225(2) 0.23742(17) -0.2727(6) 0.0288(13) Uani d . 1 1 . .
    H H1A 0.0953 0.2314 -0.3372 0.035 Uiso calc R 1 1 . .
    H H1B 0.1481 0.2207 -0.3172 0.035 Uiso calc R 1 1 . .
    C C2 0.13288(19) 0.28539(18) -0.2750(7) 0.0298(13) Uani d . 1 1 . .
    H H2A 0.1583 0.2918 -0.2032 0.036 Uiso calc R 1 1 . .
    H H2B 0.1416 0.2946 -0.3823 0.036 Uiso calc R 1 1 . .
    C C3 0.10008(17) 0.35477(16) -0.2288(6) 0.0222(11) Uani d . 1 1 . .
    H H3A 0.1054 0.3646 -0.3380 0.027 Uiso calc R 1 1 . .
    H H3B 0.1269 0.3625 -0.1652 0.027 Uiso calc R 1 1 . .
    C C4 0.05936(15) 0.37703(15) -0.1643(6) 0.0194(10) Uani d . 1 1 . .
    H H4A 0.0624 0.4092 -0.1760 0.023 Uiso calc R 1 1 . .
    H H4B 0.0321 0.3675 -0.2225 0.023 Uiso calc R 1 1 . .
    C C5 0.02007(16) 0.39000(15) 0.0749(5) 0.0196(11) Uani d . 1 1 . .
    H H5A -0.0098 0.3813 0.0328 0.024 Uiso calc R 1 1 . .
    H H5B 0.0242 0.4218 0.0564 0.024 Uiso calc R 1 1 . .
    C C6 0.02242(17) 0.38033(15) 0.2473(6) 0.0193(10) Uani d . 1 1 . .
    H H6A 0.0524 0.3889 0.2888 0.023 Uiso calc R 1 1 . .
    H H6B -0.0009 0.3974 0.3037 0.023 Uiso calc R 1 1 . .
    C C7 0.02376(18) 0.32346(16) 0.4320(6) 0.0200(11) Uani d . 1 1 . .
    H H7A 0.0053 0.3422 0.5019 0.024 Uiso calc R 1 1 . .
    H H7B 0.0560 0.3284 0.4572 0.024 Uiso calc R 1 1 . .
    C C8 0.01196(16) 0.27634(16) 0.4571(6) 0.0204(11) Uani d . 1 1 . .
    H H8A 0.0123 0.2696 0.5708 0.025 Uiso calc R 1 1 . .
    H H8B -0.0188 0.2705 0.4167 0.025 Uiso calc R 1 1 . .
    C C9 0.03121(15) 0.20407(14) 0.3860(5) 0.0166(10) Uani d . 1 1 . .
    H H9A 0.0018 0.1996 0.3330 0.020 Uiso calc R 1 1 . .
    H H9B 0.0280 0.1952 0.4973 0.020 Uiso calc R 1 1 . .
    C C10 0.06677(15) 0.17702(15) 0.3083(5) 0.0159(10) Uani d . 1 1 . .
    H H10A 0.0963 0.1820 0.3598 0.019 Uiso calc R 1 1 . .
    H H10B 0.0592 0.1455 0.3175 0.019 Uiso calc R 1 1 . .
    C C11 0.10475(15) 0.16589(16) 0.0690(5) 0.0191(11) Uani d . 1 1 . .
    H H11A 0.1000 0.1339 0.0802 0.023 Uiso calc R 1 1 . .
    H H11B 0.1342 0.1734 0.1168 0.023 Uiso calc R 1 1 . .
    C C12 0.10464(18) 0.17826(17) -0.1014(6) 0.0194(12) Uani d . 1 1 . .
    H H12A 0.1276 0.1610 -0.1587 0.023 Uiso calc R 1 1 . .
    H H12B 0.0747 0.1720 -0.1480 0.023 Uiso calc R 1 1 . .
    N N1 0.09142(12) 0.28600(12) 0.1164(5) 0.0180(8) Uani d . 1 1 . .
    H H1C 0.0998 0.2660 0.0429 0.027 Uiso calc R 1 1 . .
    H H1D 0.0716 0.3053 0.0732 0.027 Uiso calc R 1 1 . .
    H H1E 0.0780 0.2720 0.1985 0.027 Uiso calc R 1 1 . .
loop_
    _atom_site_aniso_label
    _atom_site_aniso_U_11
    _atom_site_aniso_U_22
    _atom_site_aniso_U_33
    _atom_site_aniso_U_12
    _atom_site_aniso_U_13
    _atom_site_aniso_U_23
    Pt1 0.01615(9) 0.00846(9) 0.01239(9) -0.00288(16) 0.000 0.000
    Cl1 0.0447(18) 0.0187(15) 0.0145(16) -0.0078(8) 0.000 0.000
    Cl2 0.0220(14) 0.0191(14) 0.0123(14) -0.0011(7) 0.000 0.000
    Cl3 0.0241(5) 0.0112(5) 0.0229(5) -0.0006(4) -0.0023(6) 0.0014(6)
    Cl4 0.0179(5) 0.0172(5) 0.0237(5) -0.0064(4) -0.0031(6) 0.0034(6)
    O1 0.0255(18) 0.0156(17) 0.016(2) 0.0005(14) 0.0061(14) -0.0010(14)
    O2 0.027(2) 0.016(2) 0.0184(18) -0.0011(16) 0.0046(15) -0.0011(15)
    O3 0.0233(18) 0.0147(18) 0.0146(16) 0.0019(14) 0.0004(14) 0.0031(14)
    O4 0.0220(18) 0.0102(17) 0.0136(16) 0.0005(13) -0.0005(13) -0.0006(13)
    O5 0.0187(13) 0.0102(13) 0.017(3) 0.0021(17) 0.0054(14) -0.0013(16)
    O6 0.0195(17) 0.0151(17) 0.0130(17) 0.0023(13) 0.0018(12) -0.0003(12)
    O7 0.026(2) 0.022(2) 0.049(2) -0.0009(16) -0.0164(17) 0.0057(18)
    C1 0.039(3) 0.027(3) 0.020(3) 0.004(2) 0.013(2) 0.000(2)
    C2 0.033(3) 0.030(3) 0.026(3) 0.005(3) 0.012(3) 0.004(3)
    C3 0.032(3) 0.017(3) 0.017(2) -0.008(2) 0.000(2) 0.003(2)
    C4 0.029(2) 0.014(2) 0.015(2) -0.0047(18) -0.005(2) 0.004(2)
    C5 0.024(2) 0.010(2) 0.024(3) 0.0044(18) -0.001(2) 0.003(2)
    C6 0.026(3) 0.011(2) 0.021(3) 0.000(2) 0.003(2) 0.000(2)
    C7 0.027(3) 0.017(3) 0.016(3) 0.000(2) 0.003(2) -0.002(2)
    C8 0.025(3) 0.018(3) 0.018(2) 0.0057(19) 0.007(2) 0.002(2)
    C9 0.020(2) 0.011(2) 0.018(3) -0.0035(18) 0.0008(18) 0.0010(18)
    C10 0.019(2) 0.010(2) 0.018(3) -0.0010(18) -0.0015(18) 0.0013(18)
    C11 0.021(2) 0.016(2) 0.021(3) 0.0044(18) 0.001(2) -0.0034(19)
    C12 0.023(3) 0.015(3) 0.019(3) 0.000(2) 0.001(2) -0.006(2)
    N1 0.0226(19) 0.0145(19) 0.017(2) -0.0013(15) 0.0002(19) 0.0010(19)
_geom_special_details
;
All e.s.d.'s (except the e.s.d. in the dihedral angle between two l.s. planes)
are estimated using the full covariance matrix. The cell e.s.d.'s are taken
into account individually in the estimation of e.s.d.'s in distances, angles
and torsion angles; correlations between e.s.d.'s in cell parameters are only
used when they are defined by crystal symmetry. An approximate (isotropic)
treatment of cell e.s.d.'s is used for estimating e.s.d.'s involving l.s.
planes.
;
loop_
    _geom_bond_atom_site_label_1
    _geom_bond_atom_site_label_2
    _geom_bond_site_symmetry_2
    _geom_bond_distance
    _geom_bond_publ_flag
    Pt1 Cl4 . 2.3184(10) yes
    Pt1 Cl4 14 2.3184(10) ?
    Pt1 Cl3 14 2.3202(10) ?
    Pt1 Cl3 . 2.3202(10) yes
    Pt1 Cl2 . 2.327(3) yes
    Pt1 Cl1 . 2.328(3) yes
    O1 C1 . 1.428(6) ?
    O1 C12 . 1.435(6) ?
    O2 C3 . 1.424(6) ?
    O2 C2 . 1.428(6) ?
    O3 C5 . 1.427(5) ?
    O3 C4 . 1.435(6) ?
    O4 C6 . 1.426(5) ?
    O4 C7 . 1.429(5) ?
    O5 C9 . 1.427(6) ?
    O5 C8 . 1.436(6) ?
    O6 C10 . 1.425(5) ?
    O6 C11 . 1.432(5) ?
    O7 N1 . 1.416(5) ?
    O7 H7O . 0.8400 ?
    C1 C2 . 1.497(7) ?
    C1 H1A . 0.9900 ?
    C1 H1B . 0.9900 ?
    C2 H2A . 0.9900 ?
    C2 H2B . 0.9900 ?
    C3 C4 . 1.489(6) ?
    C3 H3A . 0.9900 ?
    C3 H3B . 0.9900 ?
    C4 H4A . 0.9900 ?
    C4 H4B . 0.9900 ?
    C5 C6 . 1.499(7) ?
    C5 H5A . 0.9900 ?
    C5 H5B . 0.9900 ?
    C6 H6A . 0.9900 ?
    C6 H6B . 0.9900 ?
    C7 C8 . 1.496(7) ?
    C7 H7A . 0.9900 ?
    C7 H7B . 0.9900 ?
    C8 H8A . 0.9900 ?
    C8 H8B . 0.9900 ?
    C9 C10 . 1.493(6) ?
    C9 H9A . 0.9900 ?
    C9 H9B . 0.9900 ?
    C10 H10A . 0.9900 ?
    C10 H10B . 0.9900 ?
    C11 C12 . 1.500(6) ?
    C11 H11A . 0.9900 ?
    C11 H11B . 0.9900 ?
    C12 H12A . 0.9900 ?
    C12 H12B . 0.9900 ?
    N1 H1C . 0.9100 ?
    N1 H1D . 0.9100 ?
    N1 H1E . 0.9100 ?
loop_
    _geom_angle_atom_site_label_1
    _geom_angle_atom_site_label_2
    _geom_angle_atom_site_label_3
    _geom_angle_site_symmetry_1
    _geom_angle_site_symmetry_3
    _geom_angle
    _geom_angle_publ_flag
    Cl4 Pt1 Cl4 . 14 178.46(7) ?
    Cl4 Pt1 Cl3 . 14 91.73(4) ?
    Cl4 Pt1 Cl3 14 14 88.29(4) ?
    Cl4 Pt1 Cl3 . . 88.29(4) yes
    Cl4 Pt1 Cl3 14 . 91.73(4) ?
    Cl3 Pt1 Cl3 14 . 178.52(7) ?
    Cl4 Pt1 Cl2 . . 90.77(4) ?
    Cl4 Pt1 Cl2 14 . 90.77(4) ?
    Cl3 Pt1 Cl2 14 . 89.26(4) ?
    Cl3 Pt1 Cl2 . . 89.26(4) ?
    Cl4 Pt1 Cl1 . . 89.23(4) ?
    Cl4 Pt1 Cl1 14 . 89.23(4) ?
    Cl3 Pt1 Cl1 14 . 90.74(4) ?
    Cl3 Pt1 Cl1 . . 90.74(4) ?
    Cl2 Pt1 Cl1 . . 180.0000(10)
                               yes
    C1 O1 C12 . . 112.5(4) ?
    C3 O2 C2 . . 111.9(4) ?
    C5 O3 C4 . . 112.5(3) ?
    C6 O4 C7 . . 110.3(4) ?
    C9 O5 C8 . . 110.9(3) ?
    C10 O6 C11 . . 110.8(3) ?
    N1 O7 H7O . . 109.5 ?
    O1 C1 C2 . . 108.9(4) ?
    O1 C1 H1A . . 109.9 ?
    C2 C1 H1A . . 109.9 ?
    O1 C1 H1B . . 109.9 ?
    C2 C1 H1B . . 109.9 ?
    H1A C1 H1B . . 108.3 ?
    O2 C2 C1 . . 108.2(4) ?
    O2 C2 H2A . . 110.1 ?
    C1 C2 H2A . . 110.1 ?
    O2 C2 H2B . . 110.1 ?
    C1 C2 H2B . . 110.1 ?
    H2A C2 H2B . . 108.4 ?
    O2 C3 C4 . . 109.5(4) ?
    O2 C3 H3A . . 109.8 ?
    C4 C3 H3A . . 109.8 ?
    O2 C3 H3B . . 109.8 ?
    C4 C3 H3B . . 109.8 ?
    H3A C3 H3B . . 108.2 ?
    O3 C4 C3 . . 108.7(4) ?
    O3 C4 H4A . . 109.9 ?
    C3 C4 H4A . . 109.9 ?
    O3 C4 H4B . . 109.9 ?
    C3 C4 H4B . . 109.9 ?
    H4A C4 H4B . . 108.3 ?
    O3 C5 C6 . . 108.1(4) ?
    O3 C5 H5A . . 110.1 ?
    C6 C5 H5A . . 110.1 ?
    O3 C5 H5B . . 110.1 ?
    C6 C5 H5B . . 110.1 ?
    H5A C5 H5B . . 108.4 ?
    O4 C6 C5 . . 109.2(4) ?
    O4 C6 H6A . . 109.8 ?
    C5 C6 H6A . . 109.8 ?
    O4 C6 H6B . . 109.8 ?
    C5 C6 H6B . . 109.8 ?
    H6A C6 H6B . . 108.3 ?
    O4 C7 C8 . . 109.0(4) ?
    O4 C7 H7A . . 109.9 ?
    C8 C7 H7A . . 109.9 ?
    O4 C7 H7B . . 109.9 ?
    C8 C7 H7B . . 109.9 ?
    H7A C7 H7B . . 108.3 ?
    O5 C8 C7 . . 109.6(4) ?
    O5 C8 H8A . . 109.8 ?
    C7 C8 H8A . . 109.8 ?
    O5 C8 H8B . . 109.8 ?
    C7 C8 H8B . . 109.8 ?
    H8A C8 H8B . . 108.2 ?
    O5 C9 C10 . . 108.7(4) ?
    O5 C9 H9A . . 109.9 ?
    C10 C9 H9A . . 109.9 ?
    O5 C9 H9B . . 109.9 ?
    C10 C9 H9B . . 109.9 ?
    H9A C9 H9B . . 108.3 ?
    O6 C10 C9 . . 108.6(4) ?
    O6 C10 H10A . . 110.0 ?
    C9 C10 H10A . . 110.0 ?
    O6 C10 H10B . . 110.0 ?
    C9 C10 H10B . . 110.0 ?
    H10A C10 H10B . . 108.3 ?
    O6 C11 C12 . . 108.8(4) ?
    O6 C11 H11A . . 109.9 ?
    C12 C11 H11A . . 109.9 ?
    O6 C11 H11B . . 109.9 ?
    C12 C11 H11B . . 109.9 ?
    H11A C11 H11B . . 108.3 ?
    O1 C12 C11 . . 108.6(4) ?
    O1 C12 H12A . . 110.0 ?
    C11 C12 H12A . . 110.0 ?
    O1 C12 H12B . . 110.0 ?
    C11 C12 H12B . . 110.0 ?
    H12A C12 H12B . . 108.4 ?
    O7 N1 H1C . . 109.5 ?
    O7 N1 H1D . . 109.5 ?
    H1C N1 H1D . . 109.5 ?
    O7 N1 H1E . . 109.5 ?
    H1C N1 H1E . . 109.5 ?
    H1D N1 H1E . . 109.5 ?
loop_
    _geom_hbond_atom_site_label_D
    _geom_hbond_atom_site_label_H
    _geom_hbond_atom_site_label_A
    _geom_hbond_site_symmetry_A
    _geom_hbond_distance_DH
    _geom_hbond_distance_HA
    _geom_hbond_distance_DA
    _geom_hbond_angle_DHA
    _geom_hbond_publ_flag
    O7 H7O Cl4 . 0.84 2.44 3.237(4) 158.6 yes
    O7 H7O Cl3 . 0.84 2.69 3.184(4) 119.3 yes
    N1 H1C O1 . 0.91 1.90 2.811(5) 177.3 yes
    N1 H1D O3 . 0.91 2.02 2.849(5) 151.6 yes
    N1 H1D O4 . 0.91 2.54 3.006(5) 112.5 yes
    N1 H1E O5 . 0.91 1.95 2.856(6) 172.2 yes
    N1 H1E O6 . 0.91 2.58 3.039(5) 111.9 yes
