# Supplementary material for: Bis(hy­droxy­ammonium) hexa­chlorido­platinate(IV)–18-crown-6 (1/2)
Source: Acta Crystallogr Sect E Struct Rep Online. 2013 Dec 7;70(Pt 1):m7–8. doi: 10.1107/S1600536813032649 (PMC3914042; doi:10.1107/S1600536813032649)
Supplement: Supplementary file 2 [file e-70-000m7-Isup2.hkl]

# 
# h,k,l, Fc-squared, Fo-squared, sigma(Fo-squared) and status flag 
# 
data_I
_shelx_title ' tgc_019_n xmsa in Fdd2 (SIR97, yellow needle)' 
_shelx_refln_list_code          4 
_shelx_F_calc_maximum     1006.76 
_exptl_crystal_F_000      4048.00 
_reflns_d_resolution_high  0.7500 
 
loop_ 
 _symmetry_equiv_pos_as_xyz 
 'x, y, z' 
 '-x, -y, z' 
 '-x+1/4, y+1/4, z+1/4' 
 'x+1/4, -y+1/4, z+1/4' 
 'x, y+1/2, z+1/2' 
 '-x, -y+1/2, z+1/2' 
 '-x+1/4, y+3/4, z+3/4' 
 'x+1/4, -y+3/4, z+3/4' 
 'x+1/2, y, z+1/2' 
 '-x+1/2, -y, z+1/2' 
 '-x+3/4, y+1/4, z+3/4' 
 'x+3/4, -y+1/4, z+3/4' 
 'x+1/2, y+1/2, z' 
 '-x+1/2, -y+1/2, z' 
 '-x+3/4, y+3/4, z+1/4' 
 'x+3/4, -y+3/4, z+1/4' 
 
_cell_length_a    29.6079 
_cell_length_b    30.5302 
_cell_length_c     8.5175 
_cell_angle_alpha  90.000 
_cell_angle_beta   90.000 
_cell_angle_gamma  90.000 
 
_shelx_F_squared_multiplier     1.000 
 
loop_ 
 _refln_index_h 
 _refln_index_k 
 _refln_index_l 
 _refln_F_squared_calc 
 _refln_F_squared_meas 
 _refln_F_squared_sigma 
 _refln_observed_status 
   8  10 -10    57571.89    30443.96   5856.80 o 
  12  10 -10    42864.97    14659.05   5652.09 o 
  10  12 -10    40537.34    20447.61   5504.25 o 
  14  12 -10    34317.14     9894.00   5424.64 o 
  10  16 -10    39220.58    21107.21   5322.29 o 
  15   3  -9    10271.94    -3047.81   3912.11 o 
   3   5  -9    14488.49    -3684.66   3684.66 o 
  13   5  -9    35466.10    18963.86   5185.82 o 
  17   5  -9    32408.47    20299.76   4799.16 o 
  15   7  -9    22749.76    14101.80   4571.71 o 
  17   7  -9    23562.84     2342.72   5072.10 o 
   3   9  -9    19791.04     8961.46   3673.29 o 
   5   9  -9     6405.45     1228.22   3491.33 o 
   7   9  -9    11679.33     1614.88   3696.04 o 
   9   9  -9    19293.37    11608.83   3440.16 o 
  11   9  -9    19033.25    13685.59   4611.52 o 
  13   9  -9    10112.97     -602.74   4253.28 o 
  15   9  -9    20506.23     7178.42   4730.93 o 
  19   9  -9    11785.05    -4776.42   4776.42 o 
   5  11  -9    24553.54    15773.54   3968.97 o 
   7  11  -9     9451.04     7858.34   3593.68 o 
   9  11  -9    22492.79    14211.28   2969.96 o 
  11  11  -9    11188.13     3777.74   3713.09 o 
  13  11  -9    10369.11     3948.23   4628.57 o 
  15  11  -9    12955.13     2645.20   3479.96 o 
  17  11  -9    18919.11     7486.99   3752.90 o 
  19  11  -9    17772.85     -500.39   5049.35 o 
   3  13  -9    42678.15    26918.52   5879.54 o 
   7  13  -9    21886.47    13590.04   3968.97 o 
   9  13  -9    20414.79    15063.28   2913.64 o 
  11  13  -9    17061.42    11270.58   2986.76 o 
  13  13  -9     4140.03      561.78   4310.15 o 
  15  13  -9     8645.17     2365.46   4384.07 o 
  17  13  -9     5529.77    -1244.14   3179.13 o 
  19  13  -9     8782.16    -4423.87   4753.67 o 
   3  15  -9    24178.62    15068.45   3730.15 o 
   5  15  -9    25939.50    16740.20   3991.72 o 
   7  15  -9    35218.75    29852.60   6368.55 o 
   9  15  -9    17444.14    11440.65   4094.07 o 
  11  15  -9    11204.78     8353.82   3326.43 o 
  13  15  -9     4620.64      127.83   3059.18 o 
  15  15  -9     6071.33     2049.69   3078.77 o 
  17  15  -9     5789.85    -1091.75   3160.31 o 
   3  17  -9    12848.98     5617.97   3434.47 o 
   5  17  -9    25226.47    19992.71   4207.79 o 
   7  17  -9    13455.75     7755.99   3718.78 o 
   9  17  -9    24185.27    16217.07   4310.15 o 
  11  17  -9    12569.05     3445.84   4059.95 o 
  13  17  -9    13534.92     9158.17   3061.79 o 
  15  17  -9     3479.73       52.36   2982.59 o 
  17  17  -9     8036.47     1696.73   3224.62 o 
   3  19  -9     9111.06     4378.38   3434.47 o 
   5  19  -9    17540.50     9552.83   3775.64 o 
   7  19  -9    25306.46    19117.03   4389.75 o 
   9  19  -9     9983.79     3116.04   3821.13 o 
  11  19  -9    22730.13    15079.83   4583.08 o 
  13  19  -9     5107.30     4442.88   4423.87 o 
  15  19  -9    12659.22     8876.53   3256.90 o 
   5  21  -9    12468.31     8222.26   3718.78 o 
   7  21  -9    26274.13    19685.65   4457.99 o 
   9  21  -9     9474.57     4116.81   3934.86 o 
  11  21  -9    16342.89     9916.75   4435.24 o 
   1  23  -9     4698.03    79697.91  11474.77 o 
   7  23  -9    11556.98     8006.18   3968.97 o 
   9  23  -9    17529.65    12907.69   4435.24 o 
   0   0  -8   219417.80   208126.61  16239.81 o 
   4   0  -8   152977.72   134447.84   8031.84 o 
   8   0  -8    76504.02    61300.25   5457.57 o 
  12   0  -8    89077.84    78299.26   6211.52 o 
  16   0  -8    88132.32    71243.59   9097.93 o 
  24   0  -8    58847.00    33753.34   5799.93 o 
   2   2  -8   211729.67   201943.89   7176.00 o 
   4   2  -8      580.59    -1814.28   1814.28 o 
   6   2  -8    66309.16    59659.70   7164.62 o 
   8   2  -8     5918.01       43.06   1801.07 o 
  10   2  -8   101503.13    89601.30   5161.38 o 
  12   2  -8    14250.36     7164.62   3650.55 o 
  14   2  -8   103485.73    88925.14   5566.91 o 
  26   2  -8    60266.19    42166.08   6146.85 o 
   0   4  -8   174011.02   167863.45   9145.41 o 
   2   4  -8      314.43    -1570.15   1570.15 o 
   4   4  -8    81462.14    85187.67   5234.64 o 
   6   4  -8     3786.92    -2435.14   2614.97 o 
   8   4  -8   102456.59    93876.26   4495.60 o 
  10   4  -8     7433.48     2621.83   3150.16 o 
  12   4  -8   136382.80   124281.63   5378.11 o 
  14   4  -8     1399.13    -2674.20   2674.20 o 
  16   4  -8    91997.45    80286.63   5336.11 o 
  18   4  -8      973.39    -3070.55   3889.37 o 
  20   4  -8    44767.52    31842.77   5401.90 o 
  24   4  -8    66819.39    56884.84   9154.80 o 
   2   6  -8    51768.32    50683.78   3908.83 o 
   4   6  -8     4922.70     2195.34   1899.59 o 
   6   6  -8    64581.07    64448.92   4597.29 o 
   8   6  -8     9765.57     5215.60   2209.17 o 
  10   6  -8    77194.09    72016.02   4612.48 o 
  12   6  -8     3707.58     1174.22   2653.66 o 
  14   6  -8   140593.16   133911.72   6546.41 o 
  18   6  -8    96219.82    84217.10   6327.02 o 
  26   6  -8    81961.42    65789.44   9450.48 o 
   0   8  -8   175616.55   176271.02   9204.92 o 
   2   8  -8     4018.36     4540.12   4097.90 o 
   4   8  -8    63847.38    54551.40   4040.74 o 
   6   8  -8     1844.81      571.18   1966.43 o 
   8   8  -8    74666.91    74392.76   4881.63 o 
  10   8  -8    12069.58     6994.87   2350.35 o 
  12   8  -8   118715.63   113150.77   4943.43 o 
  16   8  -8   126808.24   121933.85   6270.02 o 
  18   8  -8     1480.19    -3991.72   3991.72 o 
  20   8  -8    63270.12    51080.59   4760.75 o 
  22   8  -8     6463.48    -3047.81   3832.50 o 
  24   8  -8    51480.07    29042.85   4020.26 o 
   2  10  -8    95133.24    96522.41   4949.70 o 
   4  10  -8    19805.25    14839.62   2388.00 o 
   6  10  -8   113288.95   109406.67   7009.47 o 
   8  10  -8     7123.64     4196.71   2138.01 o 
  10  10  -8   105137.00   103350.75   5920.62 o 
  12  10  -8     1662.17    -1740.06   1740.06 o 
  14  10  -8    84871.70    78583.93   5310.15 o 
  16  10  -8    15530.70     8348.94   2270.87 o 
  18  10  -8    71619.13    64124.26   4782.34 o 
  20  10  -8     3314.43     -216.08   3559.57 o 
  22  10  -8    60539.79    55482.78   4946.69 o 
  24  10  -8     1743.93    -1853.70   4094.07 o 
  26  10  -8    36964.52    28260.46   5367.78 o 
   0  12  -8    82054.43    81733.57   7312.46 o 
   2  12  -8     6957.36     4952.90   2971.39 o 
   4  12  -8   104160.45   105511.37   5540.15 o 
   6  12  -8     7576.17     7291.47   2676.04 o 
   8  12  -8   103624.09    98703.49   7133.73 o 
  10  12  -8     2244.29     1100.05   2151.52 o 
  12  12  -8    56521.77    58010.71   5925.03 o 
  14  12  -8     1282.95     -169.56   1908.12 o 
  16  12  -8    45568.76    40672.81   4187.84 o 
  18  12  -8     3252.52    -1139.54   2169.49 o 
  20  12  -8    46980.93    39599.76   4568.63 o 
  22  12  -8     4581.65      275.18   2977.03 o 
  24  12  -8    58299.57    46311.23   6172.22 o 
   2  14  -8   146634.91   155484.23   8909.88 o 
   4  14  -8      511.82     -468.40   3434.47 o 
   6  14  -8   127554.69   130322.62   7979.16 o 
   8  14  -8     4247.58     2723.53   2753.08 o 
  10  14  -8    84623.22    78661.77   6795.41 o 
  12  14  -8      666.96      168.39   3559.57 o 
  14  14  -8    52221.25    50630.68   5415.74 o 
  16  14  -8     1197.37     1243.20   2151.60 o 
  18  14  -8    38732.18    37878.77   4466.37 o 
  20  14  -8     2285.67     1450.60   2709.87 o 
  22  14  -8    47998.80    39637.16   7409.92 o 
  24  14  -8     1107.32    -2934.08   3741.53 o 
   0  16  -8    62033.77    68716.55  11867.12 o 
   2  16  -8      627.85      168.95   2956.21 o 
   4  16  -8   151527.78   154755.58   8933.99 o 
   6  16  -8     1190.04     2215.25   3440.16 o 
   8  16  -8   112313.56   107778.33   7562.86 o 
  10  16  -8     6012.79     -797.73   2979.57 o 
  12  16  -8    37510.93    37438.00   6880.31 o 
  14  16  -8     1603.67     2105.42   2763.50 o 
  16  16  -8    44568.29    45259.07   5585.59 o 
  18  16  -8     1857.66    -1515.87   2899.65 o 
  20  16  -8    59054.15    69565.77   9775.96 o 
  22  16  -8     2821.46     1121.06   6561.89 o 
   2  18  -8    71061.71    66051.01   6755.22 o 
   4  18  -8      239.68      548.93   2512.44 o 
   6  18  -8    88023.76    88025.53   6835.59 o 
   8  18  -8     9976.25     7028.15   3514.08 o 
  10  18  -8    84670.48    78355.95   8620.29 o 
  12  18  -8     9010.59     6357.18   3900.74 o 
  14  18  -8    50174.71    45330.46   7574.03 o 
  16  18  -8      759.05     -525.74   2804.80 o 
  18  18  -8    59938.86    58769.76   6242.65 o 
  20  18  -8     2067.32    -1602.72   3109.54 o 
   0  20  -8    19403.37    13112.40   3434.47 o 
   2  20  -8     2318.29     1762.72   2888.59 o 
   4  20  -8    65051.44    63774.29   5814.96 o 
   6  20  -8     7449.32     6936.35   2939.12 o 
   8  20  -8   106010.29    96232.64  16023.74 o 
  10  20  -8       83.95    -2092.52   3320.75 o 
  12  20  -8    51109.63    47263.77   7335.21 o 
  14  20  -8      750.77    -1558.02   3718.78 o 
  16  20  -8    65337.96    59455.00   8620.29 o 
  18  20  -8     1265.63     -122.61   3838.19 o 
  20  20  -8    86992.73    91707.18  10394.39 o 
   2  22  -8    35340.48    31720.57   4012.69 o 
   4  22  -8      543.19     -978.03   2922.71 o 
   6  22  -8   112552.14   109220.67   7673.26 o 
   8  22  -8     3768.58     2217.62   3434.47 o 
  10  22  -8    63547.49    60603.62   7744.62 o 
  12  22  -8      236.47     -261.57   3696.04 o 
  14  22  -8    53371.42    52904.49   8006.18 o 
  16  22  -8      339.80    -3070.55   3946.23 o 
  18  22  -8    85677.97    92663.74   7397.35 o 
   0  24  -8    57446.49    55088.00   6709.73 o 
   4  24  -8    41853.82    37494.86   6197.97 o 
   8  24  -8    67309.77    53593.55  15489.23 o 
  10  24  -8     8418.73     5640.72   3877.99 o 
  12  24  -8    43057.28    41065.80   7414.82 o 
  14  24  -8      470.65      375.29   3900.74 o 
   2  26  -8    71655.91    65004.74   7528.54 o 
   4  26  -8      588.99    70941.14  11031.25 o 
   6  26  -8   108699.95   109607.36  10201.06 o 
   8  26  -8     2982.48      125.10   3457.22 o 
  10  26  -8    54992.04    51869.59   7676.38 o 
   0  28  -8    73855.79   158656.59  15443.74 o 
   2  28  -8     1848.78    82370.42  12316.33 o 
   4  28  -8    87382.96    87658.60   8961.47 o 
   1   1  -7   165687.33   167612.03   3956.19 o 
   3   1  -7   141851.09   147924.02   4235.63 o 
   5   1  -7    63715.87    67339.64   2509.80 o 
   7   1  -7   125655.80   129525.25   4662.46 o 
   9   1  -7    50977.07    50773.02   3487.45 o 
  11   1  -7    58673.23    54634.89   3667.37 o 
  13   1  -7   117305.59   113531.45   5102.34 o 
  15   1  -7    75473.62    68453.15   4104.42 o 
  17   1  -7    24947.09    15162.38   2150.56 o 
  19   1  -7    40214.92    34958.81   7494.42 o 
  21   1  -7    26508.15    13961.17   3016.55 o 
  23   1  -7    33044.02    13313.03   6192.28 o 
  25   1  -7    43713.93    26907.14   5185.82 o 
  27   1  -7    46468.87    26349.89   5458.76 o 
   1   3  -7   153716.69   159484.09   3952.51 o 
   3   3  -7   103109.63   105316.49   2838.09 o 
   5   3  -7    77727.98    77556.48   2566.69 o 
   7   3  -7    25854.76    23348.47   2501.66 o 
   9   3  -7    81272.91    82332.55   3847.43 o 
  11   3  -7   123201.80   119797.76   5181.29 o 
  13   3  -7   110087.27   103593.01   4596.32 o 
  15   3  -7    96565.63    88487.79   4568.67 o 
  17   3  -7    58017.25    52143.64   4518.96 o 
  19   3  -7    44608.57    41077.17   7881.09 o 
  21   3  -7    22776.48    12912.53   2612.35 o 
  23   3  -7    22562.13     8125.23   4611.52 o 
  25   3  -7    40843.55    24922.81   3660.52 o 
  27   3  -7    60766.78    49103.20   6041.08 o 
   1   5  -7    92415.10    96561.00   3066.91 o 
   3   5  -7   102367.66   107345.98   2753.02 o 
   5   5  -7   128970.09   132778.53   3235.30 o 
   7   5  -7    71619.08    70588.60   5788.56 o 
   9   5  -7    89033.44    89598.21   3512.77 o 
  11   5  -7    96199.03    94624.45   4365.26 o 
  13   5  -7    73051.30    68353.53   4106.56 o 
  15   5  -7    90949.90    83124.20   4581.12 o 
  17   5  -7    70790.36    63378.82   4127.95 o 
  19   5  -7    24995.78    16217.07   4162.31 o 
  21   5  -7    49258.66    41410.63   4424.53 o 
  23   5  -7    46389.04    32751.82   3893.11 o 
  25   5  -7    49545.72    35173.95   6874.63 o 
  29   5  -7    34618.10    18057.22   3767.63 o 
   1   7  -7    54093.64    55571.49   2424.52 o 
   5   7  -7    44160.41    48414.19   2410.06 o 
   7   7  -7    14340.32    12811.48   1128.04 o 
   9   7  -7   100904.67   101792.26   3742.41 o 
  11   7  -7   110334.34   110305.03   4230.93 o 
  13   7  -7   100737.02    97862.05   3910.11 o 
  15   7  -7    62976.33    56441.69   3856.66 o 
  17   7  -7   144285.72   137765.16   5811.74 o 
  19   7  -7    64883.89    55622.41   5370.88 o 
  21   7  -7    51862.95    45220.91   4445.08 o 
  23   7  -7    62877.55    49212.38   5757.68 o 
  25   7  -7    51059.62    41710.14   5715.73 o 
  27   7  -7    45092.05    29727.50   5288.17 o 
  29   7  -7    27849.12    14522.58   4981.12 o 
   1   9  -7    61825.06    65583.63   2648.94 o 
   3   9  -7    86695.16    91817.26   3187.55 o 
   5   9  -7    80307.61    84107.70   3145.17 o 
   7   9  -7    57391.92    58293.74   2511.48 o 
   9   9  -7    64642.39    64333.86   2790.26 o 
  11   9  -7    71559.47    72077.51   3342.65 o 
  13   9  -7   125057.39   125332.13   4346.34 o 
  15   9  -7    80950.66    78646.57   3700.61 o 
  17   9  -7    80907.91    75289.83   4308.68 o 
  19   9  -7    67603.23    61594.36   4252.21 o 
  21   9  -7    49495.59    41965.52   4390.28 o 
  23   9  -7    77967.97    69183.65   7534.23 o 
  25   9  -7    30594.41    17729.60   4480.73 o 
  27   9  -7    47714.55    31607.16   3985.94 o 
  29   9  -7    37701.59    22157.96   3919.27 o 
   1  11  -7    96339.16    99470.84   3431.78 o 
   3  11  -7    60225.14    63309.80   2741.35 o 
   5  11  -7    75796.17    77914.71   3170.67 o 
   7  11  -7   133843.97   134708.14   4104.29 o 
   9  11  -7    70824.27    68877.13   2966.37 o 
  11  11  -7    81597.70    81161.47   3338.72 o 
  13  11  -7    22606.09    18328.53   1823.42 o 
  15  11  -7    60964.53    60048.03   3372.06 o 
  17  11  -7    33541.05    28073.22   3359.92 o 
  19  11  -7    43805.95    34982.97   3446.31 o 
  21  11  -7    41926.46    34030.40   3637.16 o 
  23  11  -7    43257.29    41513.77   5669.50 o 
  25  11  -7    40385.48    30005.83   4558.13 o 
  27  11  -7    31365.91    21685.51   3655.28 o 
  29  11  -7    17412.98    10144.20   4617.20 o 
   1  13  -7   123175.47   127620.88   3777.12 o 
   3  13  -7   112228.87   117322.02   3767.01 o 
   5  13  -7   136799.06   141994.59   4382.02 o 
   7  13  -7    88149.43    88225.84   3428.45 o 
   9  13  -7    58189.24    59398.80   3440.34 o 
  11  13  -7    80546.88    80912.84   3336.63 o 
  13  13  -7    50537.47    50729.83   3362.81 o 
  15  13  -7    51407.10    51771.04   3300.73 o 
  17  13  -7    21988.68    19780.29   1998.53 o 
  19  13  -7    51905.22    51111.88   4485.18 o 
  21  13  -7    32396.97    25170.78   3429.22 o 
  23  13  -7    25033.26    16648.29   2748.04 o 
  25  13  -7    22701.13    13897.09   4492.10 o 
  27  13  -7    26993.93    15559.60   3009.42 o 
   1  15  -7   105945.14   107785.11   3613.93 o 
   3  15  -7    80858.09    81579.59   3286.55 o 
   5  15  -7    83646.14    87866.77   3461.42 o 
   7  15  -7   117976.76   123817.08   3824.45 o 
   9  15  -7    85836.76    86522.59   4011.65 o 
  11  15  -7    30259.07    28593.73   2746.07 o 
  13  15  -7    31485.93    31788.07   3483.85 o 
  15  15  -7    27338.38    26476.12   2358.75 o 
  17  15  -7    31209.89    29328.89   2727.16 o 
  19  15  -7    46014.00    45050.15   4197.09 o 
  21  15  -7    23163.78    18994.24   2669.98 o 
  23  15  -7    27765.96    21517.21   2868.59 o 
  25  15  -7    31792.34    21751.93   3024.65 o 
  27  15  -7    16191.87    11055.81   3775.64 o 
   1  17  -7    33057.21    31231.96   3053.63 o 
   3  17  -7    74696.19    76836.66   3267.70 o 
   5  17  -7    79404.97    81892.56   3194.27 o 
   7  17  -7   120986.70   124398.93   4091.36 o 
   9  17  -7    70177.85    70340.09   3846.46 o 
  11  17  -7    63506.32    65454.82   4272.84 o 
  13  17  -7    62429.16    60059.34   3785.47 o 
  15  17  -7    21682.50    18696.91   2835.44 o 
  17  17  -7    36322.35    39088.20   4155.08 o 
  19  17  -7    72869.47    74476.37   6383.21 o 
  21  17  -7    50057.92    52622.74   4457.36 o 
  23  17  -7    39596.61    45412.02   5302.50 o 
  25  17  -7    41407.95    36726.76   6091.34 o 
   1  19  -7    41565.23    40831.26   2882.65 o 
   3  19  -7    30083.61    32271.32   2453.90 o 
   5  19  -7    69201.26    68809.09   3260.17 o 
   7  19  -7    64310.08    65618.57   3218.70 o 
   9  19  -7    84255.09    87285.65   4126.35 o 
  11  19  -7    32847.61    34983.91   3289.23 o 
  13  19  -7    52637.67    52362.15   3614.64 o 
  15  19  -7    38531.70    39973.27   4775.93 o 
  17  19  -7    64653.02    66487.04   5558.32 o 
  19  19  -7    71085.63    71618.58   6982.67 o 
  21  19  -7    46506.77    46538.64   5860.79 o 
  23  19  -7    27894.91    22199.47   3838.76 o 
  25  19  -7    29437.46    21004.86   5697.58 o 
   1  21  -7    38249.93    38494.26   2809.74 o 
   3  21  -7    35967.86    35376.81   3245.40 o 
   5  21  -7    79208.13    79426.73   3461.92 o 
   7  21  -7    56439.37    59416.46   3141.50 o 
   9  21  -7    72795.46    76100.69   4059.54 o 
  11  21  -7    55303.33    56302.76   3672.38 o 
  13  21  -7    35003.83    34184.00   3266.86 o 
  15  21  -7    37630.45    38134.02   4772.16 o 
  17  21  -7    55783.80    55888.32   5600.92 o 
  19  21  -7    65315.89    72596.10   4950.05 o 
  21  21  -7    70386.63    70169.87   6703.45 o 
  23  21  -7    40389.17    30227.89   5822.68 o 
   1  23  -7    23324.09    21333.27   2233.82 o 
   3  23  -7    65418.26    71488.93   5720.65 o 
   5  23  -7    74660.35    81558.59   4224.03 o 
   7  23  -7    80201.67    83353.15   3597.57 o 
   9  23  -7    53417.52    57590.55   3860.02 o 
  11  23  -7    59816.65    61357.84   3887.78 o 
  13  23  -7    25710.64    23206.91   2837.81 o 
  15  23  -7    53643.50    51710.82   5274.06 o 
  17  23  -7    43090.18    42868.13   5145.46 o 
  19  23  -7    48415.16    52501.07   6288.95 o 
  21  23  -7    48292.70    51164.51   9052.44 o 
   1  25  -7    36648.98    35786.69   3027.64 o 
   3  25  -7    53761.09    53111.31   3900.44 o 
   5  25  -7    40284.88    39681.24   3112.74 o 
   7  25  -7    49686.69    50327.59   4103.45 o 
   9  25  -7    52362.77    54734.65   3871.32 o 
  11  25  -7    43924.94    43414.84   3600.39 o 
  13  25  -7    17900.26    13610.73   3153.85 o 
  15  25  -7    26297.78    22781.61   3991.72 o 
  17  25  -7    31448.18    31352.93   4523.47 o 
  19  25  -7    45821.87    48878.66   7392.07 o 
   1  27  -7    41918.41    41959.32   3227.70 o 
   3  27  -7    62688.39    63316.59   3676.33 o 
   5  27  -7    69794.68    67032.84   3775.77 o 
   7  27  -7    66641.83    69835.71   4504.25 o 
   9  27  -7    50903.01    52078.34   4304.98 o 
  11  27  -7    33452.88    29685.39   3119.56 o 
  13  27  -7    24343.77    42168.99  24757.75 o 
  15  27  -7    31539.57    47206.34  26639.89 o 
   1  29  -7    61663.95    58456.92   3701.43 o 
   3  29  -7    59587.44    59087.66   3668.94 o 
   5  29  -7    67059.23    72861.98   7286.15 o 
   7  29  -7    38046.20    45405.52   8025.46 o 
   9  29  -7    37925.06    36564.16   3811.20 o 
  11  29  -7    23398.38    34634.69  12857.04 o 
  13  29  -7    15118.48    34911.77  28323.01 o 
   1  31  -7    45487.82    60028.09  13873.33 o 
   3  31  -7    43611.56    44296.51   3484.65 o 
   5  31  -7    43958.98    51280.81   7466.14 o 
   7  31  -7    27097.99    25074.74   4040.81 o 
   2   0  -6   305325.25   318525.19   7850.69 o 
   6   0  -6    94910.47   102049.03   3562.82 o 
  10   0  -6   222763.69   227841.02   6332.20 o 
  14   0  -6    64447.52    67210.98   8267.75 o 
  18   0  -6     3683.61     1730.29   2584.59 o 
  22   0  -6     8653.44     3285.99   2861.56 o 
  26   0  -6    38838.44    27111.84   4890.14 o 
  30   0  -6    33551.64    19640.17   5128.96 o 
   0   2  -6   178779.34   187781.03   5029.03 o 
   2   2  -6     4594.30     5531.16    761.54 o 
   4   2  -6   107166.26   109962.22   2698.56 o 
   6   2  -6     5426.34     5054.80    820.89 o 
   8   2  -6    35885.39    39163.32   2233.91 o 
  10   2  -6     2859.15     2920.26    911.60 o 
  14   2  -6    18132.81    17353.42   1331.66 o 
  16   2  -6    87723.38    90885.15   3188.80 o 
  18   2  -6     6837.82     4968.47   1632.63 o 
  20   2  -6     8271.58     5583.00   1707.92 o 
  22   2  -6     3463.62     -903.74   2443.19 o 
  24   2  -6    52043.99    41248.37   6808.34 o 
  26   2  -6     1189.36    -3809.76   3809.76 o 
  28   2  -6    71153.21    59136.57   8335.98 o 
  30   2  -6     2238.77    -3034.70   3034.70 o 
  32   2  -6    21374.69     7562.66   4981.12 o 
   2   4  -6    98258.80   101827.24   2856.99 o 
   4   4  -6    11569.10    11667.92    999.32 o 
   6   4  -6    20742.33    22379.85   1608.45 o 
   8   4  -6    12823.67    12756.52   1064.63 o 
  10   4  -6    50365.13    53362.67   2988.29 o 
  12   4  -6    72043.81    74849.05   2509.33 o 
  14   4  -6   178502.73   179547.84   4813.10 o 
  16   4  -6     4838.94     4074.07   1387.30 o 
  18   4  -6    80050.77    77663.52   3662.93 o 
  20   4  -6      462.07    -1458.79   1592.98 o 
  22   4  -6    53576.09    41872.38   5083.62 o 
  24   4  -6      366.12    -3582.31   3673.29 o 
  26   4  -6    62275.32    51547.25   5428.95 o 
  28   4  -6     5739.63     -852.93   4241.91 o 
  30   4  -6    32044.67    20169.19   3749.50 o 
  32   4  -6     4624.96    -4401.13   4401.13 o 
   0   6  -6   128935.69   132285.88   5724.11 o 
   2   6  -6    14927.22    16240.46   1382.90 o 
   4   6  -6    49275.89    52775.27   2049.60 o 
   6   6  -6     4245.91     5378.89    933.05 o 
   8   6  -6    60672.12    62076.61   2447.95 o 
  10   6  -6    58063.62    58849.46   2500.99 o 
  12   6  -6   144418.25   151259.30   4015.98 o 
  14   6  -6     6933.83     5503.44   1375.32 o 
  16   6  -6    70217.70    71185.34   3111.95 o 
  18   6  -6     1272.70      184.39   1598.32 o 
  20   6  -6    81345.77    80577.53   3723.20 o 
  22   6  -6      316.88    -1829.81   1829.81 o 
  24   6  -6    44977.60    41243.68   5424.73 o 
  26   6  -6      651.40    -3718.78   3718.78 o 
  28   6  -6    51050.73    42878.16   5796.48 o 
  32   6  -6     8296.56    -2934.08   4560.34 o 
   2   8  -6    37210.84    36050.57   4571.71 o 
   4   8  -6    10894.66    11449.12   1050.54 o 
   6   8  -6    67981.17    70225.27   2469.87 o 
   8   8  -6      861.69     1193.10    930.20 o 
  10   8  -6    88088.77    93616.79   2884.93 o 
  12   8  -6      343.16     1105.55   1254.31 o 
  14   8  -6   142116.30   144605.83   4136.97 o 
  16   8  -6    11272.60    10193.66   1503.97 o 
  18   8  -6    60371.54    60481.55   3008.44 o 
  20   8  -6      405.57     -575.04   1664.69 o 
  22   8  -6    51160.45    53081.33   3745.62 o 
  24   8  -6    10854.08     6715.94   2060.73 o 
  26   8  -6    65042.09    55866.16   4815.25 o 
  28   8  -6     1220.82    -3605.06   3900.74 o 
  30   8  -6    31245.09    19787.15   3662.21 o 
  32   8  -6      687.56    -4867.40   4867.40 o 
   0  10  -6    80610.77    80019.95   4254.81 o 
   2  10  -6    15098.68    15664.87   1385.26 o 
   4  10  -6    86800.74    90455.59   2858.74 o 
   6  10  -6     3520.89     4375.47    983.69 o 
   8  10  -6    50613.10    52074.29   2179.46 o 
  10  10  -6     1071.58     2000.54   1339.72 o 
  12  10  -6    80887.45    82858.13   3327.35 o 
  14  10  -6    13197.92    12127.08   1497.87 o 
  16  10  -6    45940.82    47717.84   2715.95 o 
  18  10  -6     4096.99     3494.66   1519.00 o 
  20  10  -6    66285.73    65028.35   3256.67 o 
  22  10  -6    13510.59     8958.42   1896.45 o 
  24  10  -6    50580.37    49718.91   3748.79 o 
  26  10  -6     8834.89     2093.30   2890.94 o 
  28  10  -6    25466.39    15328.96   3454.71 o 
  30  10  -6     1804.38    -4150.93   4150.93 o 
  32  10  -6    22820.96    11248.69   3626.48 o 
   2  12  -6   132906.72   132972.44   3913.66 o 
   4  12  -6    42642.30    42955.41   2401.65 o 
   6  12  -6   120660.20   121031.77   4165.46 o 
   8  12  -6     2062.72     3092.90   1145.04 o 
  10  12  -6    59153.82    58372.21   2456.73 o 
  12  12  -6      352.32      392.16   1039.96 o 
  14  12  -6    40697.34    39931.03   2771.80 o 
  16  12  -6    14189.02    11389.36   1571.58 o 
  18  12  -6    67033.90    66119.43   3011.41 o 
  20  12  -6     9098.24     6742.18   1642.58 o 
  22  12  -6    30403.10    24219.35   2484.48 o 
  24  12  -6    15344.54    10753.72   2490.11 o 
  26  12  -6    19539.77    12647.84   2688.97 o 
  28  12  -6     2140.08    -2833.40   2833.40 o 
  30  12  -6    26526.07    16270.72   3607.27 o 
   0  14  -6    89656.18    94770.21   4739.46 o 
   2  14  -6     7399.72     7151.98   1278.26 o 
   4  14  -6    87882.13    90004.35   3446.42 o 
   6  14  -6     4374.42     4379.26   1249.86 o 
   8  14  -6    91909.62    93118.81   3502.07 o 
  10  14  -6     4036.96     4069.91   1294.33 o 
  12  14  -6    37514.12    36115.86   2609.79 o 
  14  14  -6     1276.11      512.00   1482.82 o 
  16  14  -6    32486.01    31221.48   2846.33 o 
  18  14  -6    12377.35     9533.26   1631.87 o 
  20  14  -6    46119.57    44287.96   2776.71 o 
  22  14  -6      457.71    -1788.45   1788.45 o 
  24  14  -6    40755.93    34320.21   3035.07 o 
  26  14  -6       23.25    -2074.71   2330.32 o 
  28  14  -6    32759.79    23358.36   3121.27 o 
  30  14  -6     2076.25    -2033.54   3210.71 o 
   2  16  -6    51564.74    54115.98   2776.08 o 
   4  16  -6      677.49     2031.93   1279.45 o 
   6  16  -6   143203.89   143278.00   4125.95 o 
   8  16  -6    43976.57    43980.48   3074.42 o 
  10  16  -6    83040.98    81119.02   3744.14 o 
  12  16  -6    12825.45    10981.25   1998.89 o 
  14  16  -6    12201.15    13392.03   2287.81 o 
  16  16  -6     2160.97     2992.19   1613.46 o 
  18  16  -6    25683.93    24332.34   2093.66 o 
  20  16  -6     2533.69     1106.29   1573.60 o 
  22  16  -6    41165.88    37943.25   4226.64 o 
  24  16  -6      411.07     -423.42   1958.01 o 
  26  16  -6    22303.58    18849.29   2430.82 o 
  28  16  -6     2537.02     -985.86   2508.99 o 
   0  18  -6    83515.02    81857.78   4940.68 o 
   2  18  -6     2361.17     2631.80   1329.55 o 
   4  18  -6   117093.99   116195.12   3952.13 o 
   6  18  -6     9061.73    11693.32   1815.48 o 
   8  18  -6   121133.30   123876.98   4298.31 o 
  10  18  -6    10273.68     9765.66   1955.22 o 
  12  18  -6    23869.72    22742.21   2305.98 o 
  14  18  -6     3662.67     2894.09   1938.74 o 
  16  18  -6    56168.96    59226.30   3731.20 o 
  18  18  -6      548.18      280.20   2000.24 o 
  20  18  -6    57611.39    60081.24   3831.56 o 
  22  18  -6     1081.18      885.95   1898.45 o 
  24  18  -6    26147.19    26093.89   2758.62 o 
  26  18  -6     2119.07     1606.39   2101.12 o 
  28  18  -6     9958.03     8337.20   3775.64 o 
   2  20  -6    18265.99    19368.75   3937.88 o 
   4  20  -6      854.36     1712.54   1692.01 o 
   6  20  -6    46886.53    49058.41   3277.43 o 
   8  20  -6     2354.70     5353.34   1780.34 o 
  10  20  -6    57522.04    61713.00   4290.30 o 
  12  20  -6     1288.43     1233.29   1907.58 o 
  14  20  -6    46511.86    47279.42   3674.36 o 
  16  20  -6     1153.77     1306.84   2015.74 o 
  18  20  -6   113613.55   115961.30   8894.68 o 
  20  20  -6      459.69     -684.95   2326.19 o 
  22  20  -6    84382.52    87270.89   5287.72 o 
  24  20  -6     2349.73     1980.91   2503.63 o 
  26  20  -6    15567.91    13026.18   2939.73 o 
   0  22  -6     5202.74     6032.93   2536.48 o 
   2  22  -6      633.60     2428.80   1780.93 o 
   4  22  -6    41762.36    46221.78   3445.13 o 
   6  22  -6      555.90     3068.15   2099.11 o 
   8  22  -6    85726.26    87529.56   4106.28 o 
  10  22  -6     1884.65     4173.21   1855.59 o 
  12  22  -6    38462.19    39880.41   3346.08 o 
  14  22  -6      851.37     1942.76   2030.47 o 
  16  22  -6    46870.65    46022.25   3476.79 o 
  18  22  -6     5032.40     2019.90   2225.27 o 
  20  22  -6   100682.09   106962.94   5479.63 o 
  22  22  -6     2217.01     -224.02   2207.27 o 
  24  22  -6    48486.63    46022.64   4560.92 o 
   2  24  -6    32129.56    36650.28   3694.60 o 
   4  24  -6     1690.96     2543.17   1886.20 o 
   6  24  -6    97292.27   104321.05   5630.67 o 
   8  24  -6     6226.41    12628.90   3491.92 o 
  10  24  -6    53960.27    56409.43   3456.10 o 
  12  24  -6     9806.93     9516.10   2204.89 o 
  14  24  -6    31799.69    29569.25   2892.73 o 
  16  24  -6       91.76      143.18   2125.00 o 
  18  24  -6    44772.62    44538.68   4097.51 o 
  20  24  -6     3532.92     3629.28   2492.25 o 
  22  24  -6    39067.11    39640.22   5242.06 o 
  24  24  -6      732.00     2736.05   3333.14 o 
   0  26  -6    48316.36    55589.41  12884.95 o 
   2  26  -6     4920.81     9971.15   3868.94 o 
   4  26  -6    86693.18    91479.13   6275.24 o 
   6  26  -6     3674.26     7090.02   4182.46 o 
   8  26  -6    54220.17    61686.87   5447.68 o 
  10  26  -6    14626.06    18788.18   2616.89 o 
  12  26  -6    23758.74    29476.75   6211.15 o 
  14  26  -6      925.93     2764.40   4059.61 o 
  16  26  -6    21015.00    17405.16   3084.32 o 
  18  26  -6     1297.26     1734.18   2460.28 o 
  20  26  -6    44640.60    44441.07   4242.32 o 
  22  26  -6     2139.64     5299.55   4821.90 o 
   2  28  -6    72620.16    82967.41   9953.86 o 
   4  28  -6     2110.57     7286.44   4405.70 o 
   6  28  -6    63819.30    68553.98   4392.87 o 
   8  28  -6     1160.79     5864.74   4604.31 o 
  10  28  -6    36609.71    36728.86   3421.41 o 
  12  28  -6     1921.38     5834.89   4737.27 o 
  14  28  -6    16009.70    15235.45   5923.02 o 
  16  28  -6     5279.05     9834.82   7660.33 o 
  18  28  -6    20158.43    18596.05   3000.62 o 
   0  30  -6    50918.86    60311.23  18218.61 o 
   2  30  -6     2879.42    10790.29   5456.24 o 
   4  30  -6    62768.00    64509.36   6001.01 o 
   6  30  -6     3300.58    10030.33   6025.83 o 
   8  30  -6    49087.82    50417.91   4320.34 o 
  10  30  -6     1152.62     6613.71   4330.38 o 
  12  30  -6    27381.91    34126.18  10115.65 o 
  14  30  -6     4473.59     8817.56   8302.45 o 
  16  30  -6    28686.34    38070.07  15891.58 o 
   2  32  -6    25758.61    36610.49   9387.55 o 
   4  32  -6    12931.98    24358.23   7793.69 o 
   6  32  -6    29809.58    31682.96   4704.27 o 
   8  32  -6     1177.86     1497.04   2300.83 o 
  10  32  -6    39258.73    35678.26   3661.70 o 
  12  32  -6      762.43     6806.44   8897.95 o 
   0  34  -6    39693.32    51340.16  12293.58 o 
   2  34  -6     2701.34     7999.45   6415.54 o 
   4  34  -6    19846.52    34091.42  10484.05 o 
   6  34  -6     3663.16    23762.83   8825.00 o 
   1   1  -5   259852.13   271808.50   4748.83 o 
   3   1  -5    55549.26    69524.46   3141.18 o 
   5   1  -5    26384.33    36733.75   3228.88 o 
   7   1  -5    37865.26    39223.47   3468.59 o 
   9   1  -5    18851.45    20151.92   3752.90 o 
  11   1  -5    83108.71    87965.70   2401.47 o 
  15   1  -5    55302.70    57889.08   2112.55 o 
  17   1  -5    26328.36    28500.66   2549.37 o 
  19   1  -5    30061.35    33077.68   1998.95 o 
  21   1  -5    12503.71     9452.77   1665.84 o 
  23   1  -5    21260.01    18618.42   2677.14 o 
  25   1  -5    26555.67    25046.20   7147.56 o 
  27   1  -5    41348.13    38086.81   5247.08 o 
  29   1  -5    25932.61    14909.24   4594.46 o 
  31   1  -5    16005.61     7301.43   3210.70 o 
  33   1  -5    23806.52    11237.64   3493.48 o 
  35   1  -5     6148.62    -3272.29   3272.29 o 
   1   3  -5   101218.95   102260.77   5447.39 o 
   5   3  -5   137097.72   146049.72   2891.53 o 
   7   3  -5    75963.02    82319.56   3935.85 o 
   9   3  -5    78197.74    84628.06   3772.95 o 
  11   3  -5    78647.08    82918.30   2137.36 o 
  13   3  -5    67015.83    69799.88   2157.16 o 
  15   3  -5    76293.44    79984.91   2278.04 o 
  17   3  -5    22601.96    22128.39   1619.45 o 
  19   3  -5     9523.43     8911.05   2561.71 o 
  21   3  -5     4861.41     4452.10   1337.25 o 
  23   3  -5    31955.96    27804.40   2696.93 o 
  25   3  -5    52817.88    53309.09   4030.06 o 
  27   3  -5    36960.44    33531.58   9012.64 o 
  29   3  -5    14457.78     7761.46   3095.12 o 
  31   3  -5    13276.60     7983.44   4594.46 o 
  33   3  -5     8708.49    -1643.65   3240.25 o 
  35   3  -5     8378.05    -1774.10   4685.44 o 
   1   5  -5    92547.66    96846.20   2555.85 o 
   3   5  -5     8695.38    24658.51   3530.35 o 
   5   5  -5    20669.88    25165.88   2272.08 o 
   7   5  -5    10474.18    12109.06   1015.87 o 
   9   5  -5   137906.38   141224.84   3747.13 o 
  11   5  -5    58305.39    60162.66   2034.73 o 
  13   5  -5    74772.73    75985.70   2146.66 o 
  15   5  -5    69152.08    71006.73   2123.61 o 
  17   5  -5    67446.27    67399.80   2372.11 o 
  19   5  -5    32595.16    34021.22   2244.05 o 
  21   5  -5    16964.94    15548.91   1815.43 o 
  23   5  -5    23968.98    21686.97   1934.16 o 
  25   5  -5    35148.27    29428.42   7056.58 o 
  27   5  -5    39211.76    32186.57   5072.10 o 
  29   5  -5    24685.54    21672.09   5100.53 o 
  31   5  -5    26567.64    13872.67   4372.30 o 
  33   5  -5     2283.15    -4241.91   4241.91 o 
  35   5  -5     5175.97    -3323.48   3323.48 o 
   1   7  -5    37573.42    40325.22   2071.64 o 
   3   7  -5    68534.36    72113.54   2169.07 o 
   5   7  -5    10230.60     8941.20    890.64 o 
   7   7  -5     8191.71     9643.81   2683.89 o 
   9   7  -5    34365.79    40119.81   2761.33 o 
  11   7  -5    31530.89    32848.59   2136.32 o 
  13   7  -5    94830.10    95450.83   3125.60 o 
  15   7  -5    84756.62    84987.91   2934.79 o 
  17   7  -5    44019.87    45661.85   2707.50 o 
  19   7  -5    59532.52    60097.17   2877.36 o 
  21   7  -5    52045.81    54198.05   3097.40 o 
  23   7  -5    47901.93    46158.85   3025.22 o 
  25   7  -5    29093.73    23133.71   2344.66 o 
  27   7  -5    14217.11    13527.68   2859.49 o 
  29   7  -5    33567.45    22300.68   3533.96 o 
  31   7  -5    14027.75     4981.12   4401.13 o 
  33   7  -5     4399.22    -4219.17   4219.17 o 
   1   9  -5    12524.98    28408.30   6277.57 o 
   3   9  -5    84755.30    86919.41   3170.29 o 
   5   9  -5    61196.60    60898.02   4023.14 o 
   7   9  -5    46874.19    47043.07   2656.72 o 
   9   9  -5    48761.75    51788.54   1994.90 o 
  11   9  -5    34190.13    34944.22   1979.27 o 
  13   9  -5    60372.81    61872.99   2259.21 o 
  15   9  -5    95056.86    98132.74   2906.17 o 
  17   9  -5    49224.36    49295.75   2708.96 o 
  19   9  -5    53175.38    53977.93   2857.38 o 
  21   9  -5    30771.03    28519.90   2308.97 o 
  23   9  -5    35481.40    31336.77   2550.27 o 
  25   9  -5    50996.88    49127.95   3185.95 o 
  27   9  -5    18628.38    15004.38   2565.61 o 
  29   9  -5    15423.46    13596.81   3826.82 o 
  31   9  -5     6090.87      727.83   4082.70 o 
  33   9  -5     8198.94     1405.22   3275.36 o 
   1  11  -5    43829.57    46463.42   2131.37 o 
   3  11  -5    66342.94    68519.11   3000.90 o 
   5  11  -5    77140.34    75342.66   4095.92 o 
   7  11  -5    24194.25    25566.04   1768.45 o 
   9  11  -5    78685.30    79635.75   2731.10 o 
  11  11  -5    45177.80    50500.93   2872.98 o 
  13  11  -5    41582.20    42705.87   2590.05 o 
  15  11  -5    37605.34    38893.38   2517.28 o 
  17  11  -5    23811.73    21273.66   2091.36 o 
  19  11  -5    15130.11    14311.05   1812.02 o 
  21  11  -5    31645.93    31162.93   2501.94 o 
  23  11  -5    51632.71    51353.54   3186.34 o 
  25  11  -5    20270.91    18519.70   2564.70 o 
  27  11  -5    16328.58    10988.73   3976.49 o 
  29  11  -5    25275.04    25493.91   3528.00 o 
  31  11  -5    30572.83    27436.09   3901.44 o 
  33  11  -5     8391.53     1629.55   3320.95 o 
   1  13  -5    58203.34    59998.88   2480.76 o 
   3  13  -5    78383.49    78680.69   3221.17 o 
   5  13  -5    80980.05    78555.98   3259.02 o 
   7  13  -5    67296.07    68405.54   3058.70 o 
   9  13  -5    45109.40    46072.20   2738.60 o 
  11  13  -5    42700.16    44501.38   2390.82 o 
  13  13  -5      816.02      993.84   1315.63 o 
  15  13  -5    24126.53    22787.46   1885.33 o 
  17  13  -5    15635.06    13945.91   1592.09 o 
  19  13  -5    14835.68    13419.93   1634.34 o 
  21  13  -5    20467.15    16726.28   1775.91 o 
  23  13  -5    29616.56    27459.68   2854.67 o 
  25  13  -5    16470.81    13834.85   2202.07 o 
  27  13  -5    17626.80    13551.38   2254.66 o 
  29  13  -5    20015.44    19371.91   4566.03 o 
  31  13  -5    12643.25     9696.24   2728.54 o 
  33  13  -5    24470.48    16687.11   3775.69 o 
   1  15  -5    72005.06    69731.27   3048.10 o 
   3  15  -5    82156.69    78719.33   3318.30 o 
   5  15  -5   100084.04   100472.85   3574.20 o 
   7  15  -5    94698.33    94637.58   3507.62 o 
   9  15  -5    27758.90    30070.62   2431.46 o 
  11  15  -5    52477.77    48505.34   3851.26 o 
  13  15  -5    10481.06     9169.18   1472.40 o 
  15  15  -5    21148.07    18935.60   1782.66 o 
  17  15  -5    17946.08    17412.70   1804.34 o 
  19  15  -5    20996.31    19167.73   1991.98 o 
  21  15  -5    33720.50    32138.35   2600.99 o 
  23  15  -5    29704.44    24818.65   1972.97 o 
  25  15  -5    10532.39    10147.32   2185.19 o 
  27  15  -5      130.03      -42.26   2345.94 o 
  29  15  -5    14520.22    12223.02   2734.68 o 
  31  15  -5     9527.82     5371.79   2350.71 o 
   1  17  -5    92319.59    90205.12   5877.30 o 
   3  17  -5    24214.73    22173.22   2543.55 o 
   5  17  -5    60304.56    64185.51   3173.47 o 
   7  17  -5    56389.78    55217.69   3121.35 o 
   9  17  -5    75351.84    72836.91   3284.70 o 
  11  17  -5    12783.77    13825.55   2166.95 o 
  13  17  -5    20242.38    19585.28   1931.53 o 
  15  17  -5     9695.31    10152.12   2436.41 o 
  17  17  -5    32397.56    31893.90   2603.95 o 
  19  17  -5    26312.40    24895.39   2595.30 o 
  21  17  -5    28718.29    26780.29   2138.06 o 
  23  17  -5    23107.64    20558.08   1925.64 o 
  25  17  -5    10718.68    10733.94   2189.60 o 
  27  17  -5    22861.11    19176.67   2205.54 o 
  29  17  -5    16588.97    14807.36   2636.20 o 
  31  17  -5    16198.21    16451.37   3478.23 o 
   1  19  -5      310.89       92.41   2068.16 o 
   3  19  -5    20534.90    21014.07   3422.44 o 
   5  19  -5    92271.99    87930.94   3787.95 o 
   7  19  -5    47178.21    48556.05   2969.70 o 
   9  19  -5    59424.46    57652.43   3259.07 o 
  11  19  -5    31036.07    28955.75   3901.79 o 
  13  19  -5    40267.89    39912.15   3003.10 o 
  15  19  -5    16584.53    16044.19   2199.28 o 
  17  19  -5    47936.32    46022.67   3441.70 o 
  19  19  -5    42769.99    44789.05   3494.59 o 
  21  19  -5    70395.16    71950.95   4056.78 o 
  23  19  -5    22703.28    22481.31   2859.57 o 
  25  19  -5    25345.56    25578.90   2986.63 o 
  27  19  -5    16787.77    16291.18   2166.03 o 
  29  19  -5    14515.97    13256.87   2374.10 o 
   1  21  -5    21247.35    20902.04   2715.56 o 
   3  21  -5    23659.49    29165.47   5116.71 o 
   5  21  -5    41240.83    39909.33   3097.78 o 
   7  21  -5    45921.50    47669.17   3033.10 o 
   9  21  -5    70275.16    70624.09   3406.73 o 
  11  21  -5    26627.21    25300.26   2318.80 o 
  13  21  -5    23658.78    22753.63   2200.08 o 
  15  21  -5    32024.43    30438.69   2864.69 o 
  17  21  -5    30042.14    30237.34   2932.19 o 
  19  21  -5    53906.96    51689.60   3732.47 o 
  21  21  -5    60219.11    59052.02   3954.06 o 
  23  21  -5    39625.31    41451.36   3652.44 o 
  25  21  -5    11775.70    10856.50   2372.36 o 
  27  21  -5     2080.29      377.21   2232.97 o 
  29  21  -5     5270.06     3340.25   3513.15 o 
   1  23  -5     9707.53     9880.58   2470.64 o 
   3  23  -5    40601.20    44757.70   3543.73 o 
   5  23  -5    37448.04    42393.15   3483.95 o 
   7  23  -5    29124.85    32449.76   2509.01 o 
   9  23  -5    35453.02    38440.98   2888.17 o 
  11  23  -5    14333.78    15038.30   2063.59 o 
  13  23  -5    18467.32    17860.07   2123.90 o 
  15  23  -5    25652.56    23429.03   2468.53 o 
  17  23  -5    38542.61    38667.01   3469.33 o 
  19  23  -5    69632.73    69259.20   4119.73 o 
  21  23  -5    21839.44    21201.81   2867.98 o 
  23  23  -5    17043.29    15387.87   2426.56 o 
  25  23  -5    11991.07     9862.65   2391.35 o 
  27  23  -5    10533.04     9836.28   2978.48 o 
   1  25  -5     4657.72     5600.93   2480.62 o 
   3  25  -5    36696.16    39468.47   3681.20 o 
   5  25  -5    36662.01    42804.60   4486.13 o 
   7  25  -5    62105.68    63122.69   4454.61 o 
   9  25  -5    52901.33    55446.52   3251.05 o 
  11  25  -5    31135.85    30182.34   2639.93 o 
  13  25  -5    15149.92    15620.10   2105.24 o 
  15  25  -5    18714.91    16652.87   2401.16 o 
  17  25  -5    14405.08    14270.97   2409.55 o 
  19  25  -5    30138.78    27176.20   3642.42 o 
  21  25  -5    25432.18    24900.26   3076.75 o 
  23  25  -5    24164.67    23956.98   3124.34 o 
  25  25  -5    17872.52    19965.88   3145.23 o 
   1  27  -5    44698.56    46192.27   3844.03 o 
   3  27  -5    30683.01    34813.39   5229.71 o 
   5  27  -5    56788.69    64607.18   5641.86 o 
   7  27  -5    41077.52    43344.38   3229.62 o 
   9  27  -5    44977.91    46871.19   3318.04 o 
  11  27  -5    17127.02    16994.58   2318.21 o 
  13  27  -5     7911.03     8623.37   2715.48 o 
  15  27  -5     4814.29     7448.92   2170.78 o 
  17  27  -5     7120.94     8679.47   2863.13 o 
  19  27  -5    15543.89    11870.06   2588.59 o 
  21  27  -5    15940.88    14400.02   2855.45 o 
  23  27  -5     6720.51    11508.67  10027.72 o 
   1  29  -5    41821.86    45982.62   4509.11 o 
   3  29  -5    30524.04    39297.63   4801.29 o 
   5  29  -5    54867.77    62954.32   4213.89 o 
   7  29  -5    31763.83    34864.85   6926.99 o 
   9  29  -5    14476.67    18491.07   3811.49 o 
  11  29  -5    20411.18    19205.34   2518.67 o 
  13  29  -5    16507.77    15585.69   2502.85 o 
  15  29  -5    15622.76    17862.88   3563.80 o 
  17  29  -5    19316.49    15463.10   2610.38 o 
  19  29  -5    19252.24    19785.88   2976.46 o 
  21  29  -5    12873.42    20662.44   7448.83 o 
   1  31  -5    35342.75    39759.59   6831.79 o 
   3  31  -5    24545.91    25417.78   4487.26 o 
   5  31  -5    22621.33    26715.64   3429.02 o 
   7  31  -5    34423.07    41800.15   7084.57 o 
   9  31  -5    14656.42    18035.76   5134.25 o 
  11  31  -5    17417.00    16692.54   2615.66 o 
  13  31  -5    13143.93    16018.10   4709.38 o 
  15  31  -5    15606.33    14029.13   3662.85 o 
  17  31  -5    16812.05    14611.07   3854.49 o 
   1  33  -5    17513.65    21867.23   4266.17 o 
   3  33  -5    15557.29    17685.60   3983.84 o 
   5  33  -5    35712.32    38103.93   4317.10 o 
   7  33  -5    12972.94    18638.45   3243.27 o 
   9  33  -5    21271.64    21741.78   2726.70 o 
  11  33  -5    23426.58    21671.98   2975.20 o 
  13  33  -5    36994.82    40483.74   4125.28 o 
  15  33  -5    25289.38    33259.61  11104.22 o 
   1  35  -5    13700.51    18630.73   4044.58 o 
   3  35  -5     9767.44    13063.25   3238.61 o 
   5  35  -5     8677.82    13877.95   3429.02 o 
   7  35  -5     4112.65     8603.00   3737.55 o 
   9  35  -5    19679.19    27363.33  10489.35 o 
   0   0  -4  1013573.69  1071782.00  28357.97 o 
   4   0  -4   397073.16   407993.00   8626.42 o 
   8   0  -4   114577.21   117246.62   3192.72 o 
  12   0  -4   372609.81   372735.09   8748.39 o 
  16   0  -4   123968.25   123085.60   4321.69 o 
  20   0  -4    81074.34    81088.95   3433.45 o 
  24   0  -4    91635.87    95069.28   4305.61 o 
  28   0  -4   200377.33   200288.31  20062.94 o 
  32   0  -4    61206.91    47115.93   8233.63 o 
  36   0  -4    54506.02    45421.43   8915.98 o 
   2   2  -4   574197.13   596979.75   9388.15 o 
   4   2  -4    60544.27    67090.48   1731.60 o 
   6   2  -4   396274.72   408349.16   6657.42 o 
   8   2  -4    20624.98    21684.15   1180.93 o 
  10   2  -4   279354.72   285764.53   5162.52 o 
  12   2  -4    34225.50    35009.45   1510.57 o 
  14   2  -4   384588.25   384936.22   7120.94 o 
  16   2  -4       10.95     1095.84    890.15 o 
  18   2  -4    81974.75    85537.15   2356.83 o 
  20   2  -4     2833.95     3761.29   1151.47 o 
  22   2  -4    70559.12    70956.28   2557.99 o 
  24   2  -4      457.86     -470.73   1238.61 o 
  26   2  -4   118228.10   118788.48   5236.17 o 
  28   2  -4     6930.90     5184.41   1982.43 o 
  30   2  -4    80531.14    84623.14   6771.19 o 
  32   2  -4      921.05    -2327.62   2327.62 o 
  34   2  -4    37922.80    24177.36   3720.07 o 
  36   2  -4      149.11    -4401.13   4401.13 o 
   0   4  -4   615665.00   626336.00  19403.69 o 
   2   4  -4    48366.06    52565.66   1733.71 o 
   4   4  -4   356121.47   373043.84   6685.38 o 
   6   4  -4     5564.73     4766.11    922.37 o 
   8   4  -4   134671.47   134747.72   2824.86 o 
  10   4  -4    17631.20    15686.76    926.02 o 
  12   4  -4   343296.47   342306.94   6204.33 o 
  14   4  -4    10430.31    10108.54    927.05 o 
  16   4  -4   186316.13   185771.83   3818.10 o 
  18   4  -4    12598.28    13378.86   1086.67 o 
  20   4  -4   151495.63   153075.66   3461.83 o 
  22   4  -4     3940.34     3287.09   1211.26 o 
  24   4  -4   154502.92   158514.70   4929.64 o 
  26   4  -4      127.12    -1089.85   1487.52 o 
  28   4  -4   128045.45   126310.46   6318.38 o 
  30   4  -4    11224.75     7342.75   2477.94 o 
  32   4  -4    38889.58    33862.00   6059.43 o 
  34   4  -4      396.36    -4037.21   4037.21 o 
  36   4  -4    38704.59    26522.87   3994.67 o 
   2   6  -4   206081.08   206666.03   4275.47 o 
   4   6  -4     3700.74     3141.05    697.64 o 
   6   6  -4   137613.97   140854.30   3767.62 o 
   8   6  -4    37561.47    39000.72   1953.74 o 
  10   6  -4   336916.50   332925.91   6350.46 o 
  12   6  -4    14356.80    14036.26   1062.21 o 
  14   6  -4   455534.16   449792.09   8311.41 o 
  16   6  -4     1582.61     2499.72    920.08 o 
  18   6  -4   241907.89   241525.30   4660.77 o 
  20   6  -4      561.57     1677.17   1101.29 o 
  22   6  -4   136216.66   136827.59   4223.84 o 
  24   6  -4     7189.51     5012.08   1548.69 o 
  26   6  -4   155770.50   155402.77   6335.34 o 
  28   6  -4     3551.91     1013.61   1759.02 o 
  30   6  -4    86194.40    88901.25   5203.23 o 
  32   6  -4      663.52    -2350.66   2350.66 o 
  34   6  -4    21686.24    19763.10   7420.50 o 
   0   8  -4   242528.95   240188.16   6756.28 o 
   2   8  -4     4339.11     4417.11    940.38 o 
   4   8  -4   242584.52   240869.17   5792.70 o 
   6   8  -4     3177.76     2981.36   1058.26 o 
   8   8  -4   229353.81   228880.50   4654.87 o 
  10   8  -4     1638.72     2301.93    823.04 o 
  12   8  -4   290778.13   296412.88   5652.68 o 
  14   8  -4     1216.50     1450.19    858.86 o 
  16   8  -4   269954.31   269135.41   5113.79 o 
  18   8  -4    12083.80    12079.79   1082.96 o 
  20   8  -4   201791.17   198646.38   4546.77 o 
  22   8  -4    19743.79    16825.48   1513.40 o 
  24   8  -4   176605.14   177564.47   4683.87 o 
  26   8  -4     6924.61     3694.42   1632.44 o 
  28   8  -4    84488.01    86963.91   3865.48 o 
  30   8  -4     4042.30     1102.50   2309.47 o 
  32   8  -4    35205.50    24449.55   3641.00 o 
  34   8  -4      915.63     -744.92   2997.09 o 
  36   8  -4    26526.72    11803.81   3606.66 o 
   2  10  -4   339099.25   335803.47   8805.79 o 
   4  10  -4    75218.88    75266.21   3012.38 o 
   6  10  -4   240038.69   229699.33   5589.10 o 
   8  10  -4     4106.89     4470.13    790.07 o 
  10  10  -4   289737.16   285041.16   5861.02 o 
  12  10  -4     2444.59     3094.68    924.48 o 
  14  10  -4   250492.13   241700.09   5115.89 o 
  16  10  -4    21317.90    17004.43   1062.03 o 
  18  10  -4   183801.84   181050.06   4076.40 o 
  20  10  -4     1112.89     1576.86   1240.87 o 
  22  10  -4   115163.70   114815.91   3802.80 o 
  24  10  -4    27235.46    22380.47   2319.95 o 
  26  10  -4    92576.04    90614.01   4453.34 o 
  28  10  -4     5892.21      722.11   1819.29 o 
  30  10  -4    62870.81    65358.06   4059.72 o 
  32  10  -4     1193.77    -1191.60   2530.99 o 
  34  10  -4    60152.62    66494.02   5588.73 o 
   0  12  -4   383308.09   358721.72  14897.87 o 
   2  12  -4    14579.66    13398.21   1455.21 o 
   4  12  -4   345965.00   343154.13   8988.02 o 
   6  12  -4    26794.26    26712.36   2031.10 o 
   8  12  -4   285092.09   276909.09   6484.74 o 
  10  12  -4    14030.13    12839.31   1082.30 o 
  12  12  -4   134335.88   132041.77   3312.66 o 
  14  12  -4    10408.06     8825.75   1231.88 o 
  16  12  -4   134947.67   131148.16   3734.54 o 
  18  12  -4     6546.13     6278.99   1267.04 o 
  20  12  -4   139606.34   135154.61   4302.93 o 
  22  12  -4     3437.95     1862.19   1626.19 o 
  24  12  -4    90693.97    89725.53   3550.09 o 
  26  12  -4     6594.61     4675.02   2060.13 o 
  28  12  -4    83927.02    88265.26   3926.59 o 
  30  12  -4     1217.36    -1426.65   2049.34 o 
  32  12  -4    53244.66    50789.64   5195.36 o 
  34  12  -4     5351.12     1414.61   2602.06 o 
   2  14  -4   277510.28   269725.94   8062.47 o 
   4  14  -4    21339.09    19678.82   1730.11 o 
   6  14  -4   378113.72   365641.97   9691.12 o 
   8  14  -4     3318.64     3609.79   1388.81 o 
  10  14  -4   291102.13   285562.91   7887.19 o 
  12  14  -4     8757.59     7340.67   1329.31 o 
  14  14  -4    69921.96    67298.19   2829.01 o 
  16  14  -4     4951.69     3813.88   1282.74 o 
  18  14  -4    76671.52    76429.98   3317.45 o 
  20  14  -4     3146.21     1544.79   1459.99 o 
  22  14  -4    91193.88    89003.63   3469.19 o 
  24  14  -4     9053.05     6848.47   1680.71 o 
  26  14  -4    69111.18    72089.70   3602.02 o 
  28  14  -4     1618.59     -158.09   2025.04 o 
  30  14  -4    64943.71    66796.18   3733.00 o 
  32  14  -4        3.30     -875.41   2502.41 o 
  34  14  -4   112498.94   115450.65   8174.20 o 
   0  16  -4   242551.03   238027.67  10450.15 o 
   2  16  -4     1632.36      267.84   1719.08 o 
   4  16  -4   390775.38   375916.00  10994.94 o 
   6  16  -4     9619.10     8106.20   1587.92 o 
   8  16  -4   255414.58   244835.84   6879.69 o 
  10  16  -4    34019.68    34688.42   2490.16 o 
  12  16  -4   117580.41   113777.55   4016.56 o 
  14  16  -4      184.40     -566.99   1581.40 o 
  16  16  -4   128326.15   122414.05   4265.73 o 
  18  16  -4     2054.08     1445.78   1529.23 o 
  20  16  -4   144194.02   144248.03   4365.16 o 
  22  16  -4      296.93      -48.80   1525.15 o 
  24  16  -4    75544.78    76861.09   3399.64 o 
  26  16  -4     2655.75     1519.24   1885.09 o 
  28  16  -4    62334.33    68415.63   4146.26 o 
  30  16  -4     9800.00     8435.92   2047.88 o 
  32  16  -4    66347.23    71079.51   4508.35 o 
   2  18  -4   136230.92   128223.80   4363.54 o 
   4  18  -4     8888.71     7540.86   1981.15 o 
   6  18  -4   205783.73   195419.25   6114.50 o 
   8  18  -4    16757.77    14333.98   1763.48 o 
  10  18  -4   235581.22   230335.28   6743.66 o 
  12  18  -4    22223.42    20280.79   1934.52 o 
  14  18  -4    91201.30    92108.05   3694.84 o 
  16  18  -4     2334.99     1990.10   1828.75 o 
  18  18  -4   208980.38   204559.77   9364.57 o 
  20  18  -4      110.04      599.14   1614.01 o 
  22  18  -4   134635.22   135074.11   4432.77 o 
  24  18  -4      100.94     -809.64   1799.83 o 
  26  18  -4    42922.60    44333.61   3252.04 o 
  28  18  -4     3916.04     2565.71   1896.94 o 
  30  18  -4    49123.05    53602.56   3627.55 o 
  32  18  -4     1796.69      414.90   2302.72 o 
   0  20  -4    80966.90    73312.62   5506.95 o 
   2  20  -4     4577.32     1639.76   2100.53 o 
   4  20  -4   265604.44   261759.58   7444.29 o 
   6  20  -4      504.56     -327.47   1984.25 o 
   8  20  -4   263168.09   252977.33   6924.52 o 
  10  20  -4    39766.91    40122.03   2915.67 o 
  12  20  -4   118681.17   118719.62   4224.08 o 
  14  20  -4      381.50     1405.00   1727.02 o 
  16  20  -4   133670.39   130891.34   5220.15 o 
  18  20  -4     7744.56     7530.14   2017.46 o 
  20  20  -4   198273.61   199778.50   7680.65 o 
  22  20  -4     1599.54     1673.92   2048.44 o 
  24  20  -4   107255.51   105387.56   4770.37 o 
  26  20  -4      789.75      159.07   2081.20 o 
  28  20  -4    30083.86    31460.95   2982.47 o 
  30  20  -4      439.40    -1859.98   2258.96 o 
   2  22  -4    41232.70    39258.14   3336.28 o 
   4  22  -4     3979.71     2717.63   2224.71 o 
   6  22  -4   190560.19   183476.70   5864.29 o 
   8  22  -4    18487.22    17523.10   2241.94 o 
  10  22  -4   195021.66   189376.89   5679.03 o 
  12  22  -4     6357.02     5867.25   1826.69 o 
  14  22  -4   134319.05   130389.87   4738.27 o 
  16  22  -4      449.74     -369.16   1898.11 o 
  18  22  -4   194599.55   186254.25   6609.16 o 
  20  22  -4      355.48      109.48   1996.18 o 
  22  22  -4   135811.88   132390.92   5300.17 o 
  24  22  -4     1907.98     1310.74   2074.39 o 
  26  22  -4    57952.73    66282.26   4830.25 o 
  28  22  -4     1828.78    -1067.04   2233.59 o 
  30  22  -4    48998.46    50189.29   4709.37 o 
   0  24  -4   126467.02   126497.74   7115.06 o 
   2  24  -4     3800.29     2205.44   2337.00 o 
   4  24  -4   144629.33   142946.80   5502.40 o 
   6  24  -4    11913.84    11729.30   2454.01 o 
   8  24  -4   174698.34   174635.03   5563.27 o 
  10  24  -4     6072.01     6304.74   1792.24 o 
  12  24  -4    91336.32    92487.31   3817.14 o 
  14  24  -4    15849.48    17441.12   2036.85 o 
  16  24  -4   108835.48   110667.55   4314.12 o 
  18  24  -4    11542.83    10336.97   2242.29 o 
  20  24  -4   181647.50   178856.95   6612.19 o 
  22  24  -4     4475.08     3643.77   2226.64 o 
  24  24  -4    81670.78    85540.98   5060.63 o 
  26  24  -4     3910.18     3278.18   2259.26 o 
  28  24  -4    38099.96    36093.69   3747.47 o 
   2  26  -4   149071.31   145902.64   5642.53 o 
   4  26  -4       37.81     -280.47   2409.39 o 
   6  26  -4   227412.47   223700.94   7423.47 o 
   8  26  -4    11725.68    11222.65   2559.25 o 
  10  26  -4    99266.22    98105.30   4595.72 o 
  12  26  -4     1728.64     2213.87   1832.05 o 
  14  26  -4    78986.91    79220.48   3761.20 o 
  16  26  -4     5476.17     7216.92   2765.32 o 
  18  26  -4    92459.34    98109.34   4451.24 o 
  20  26  -4      193.38     1699.21   2373.90 o 
  22  26  -4    62220.25    60724.04   4008.58 o 
  24  26  -4      390.70     3225.61   6845.03 o 
  26  26  -4    28791.32    26348.23   3050.29 o 
   0  28  -4   202566.72   197640.45  10070.11 o 
   2  28  -4     7082.52     7816.47   2586.20 o 
   4  28  -4   210084.28   210945.55   7316.64 o 
   6  28  -4     2297.83     2747.90   2509.07 o 
   8  28  -4   152099.45   159145.48   6039.85 o 
  10  28  -4     2042.21     2371.92   2524.47 o 
  12  28  -4    75461.70    76768.78   3901.86 o 
  14  28  -4     1647.49     1775.73   2016.16 o 
  16  28  -4    48524.77    49438.90   3637.16 o 
  18  28  -4    10806.38    10584.75   2563.05 o 
  20  28  -4    54336.93    52688.66   4401.72 o 
  22  28  -4     1246.58     5194.97   4388.64 o 
  24  28  -4    46762.78    50667.02   5470.53 o 
   2  30  -4   127218.66   126724.01   5284.25 o 
   4  30  -4    16798.80    19716.93   3543.93 o 
   6  30  -4   168224.38   175509.94   6690.45 o 
   8  30  -4     3243.70     2607.03   2592.47 o 
  10  30  -4   113074.84   114289.92   5197.10 o 
  12  30  -4     2192.56     2280.76   2107.64 o 
  14  30  -4    62393.43    63518.14   3806.40 o 
  16  30  -4     5998.12     7662.01   3216.41 o 
  18  30  -4    47200.87    45502.35   4207.90 o 
  20  30  -4     1769.75     2628.12   5346.26 o 
  22  30  -4    38709.67    42052.40   5151.71 o 
   0  32  -4   105446.84   104270.50   7248.09 o 
   2  32  -4    14102.49    16671.28   3330.54 o 
   4  32  -4    81465.63    82019.69   4590.69 o 
   6  32  -4     8752.81    10896.28   2855.32 o 
   8  32  -4    62652.62    65588.95   4394.21 o 
  10  32  -4      372.61     3878.56   2767.78 o 
  12  32  -4    82424.05    82724.17   4434.47 o 
  14  32  -4     4809.84     7985.62   4760.88 o 
  16  32  -4    95887.10   100127.48   6624.68 o 
  18  32  -4     6258.02     3459.01   2591.91 o 
  20  32  -4    82180.95    96955.89  11168.40 o 
   2  34  -4    69284.66    69717.36   4469.65 o 
   4  34  -4     2685.33     6249.47   2831.10 o 
   6  34  -4    56944.16    60379.27   5109.14 o 
   8  34  -4     1769.65     2134.27   2849.85 o 
  10  34  -4    70663.54    70846.77   4759.69 o 
  12  34  -4      969.41     3255.94   2305.08 o 
  14  34  -4   142027.86   146754.08   6842.91 o 
  16  34  -4    11278.99    20968.14  13828.11 o 
   0  36  -4    74676.63    74194.56   6751.56 o 
   2  36  -4     1014.00     4091.78   2987.66 o 
   4  36  -4    45645.38    48381.07   4350.38 o 
   6  36  -4     2855.46     6425.07   3036.13 o 
   8  36  -4    69208.60    71610.51   4771.89 o 
  10  36  -4     2118.80     4895.31   3867.15 o 
  12  36  -4    79063.88    81994.91   7977.47 o 
   2  38  -4    83931.26    82219.64   5113.05 o 
   1   1  -3   357468.13   374158.03   4780.06 o 
   3   1  -3   413518.09   424214.88   5088.98 o 
   5   1  -3   304319.41   313499.22   4302.45 o 
   7   1  -3    48357.58    48316.89   1423.99 o 
   9   1  -3   126388.16   128845.03   2374.57 o 
  11   1  -3   144955.16   143415.70   2730.06 o 
  13   1  -3   134587.00   131382.45   2771.01 o 
  15   1  -3   165341.14   159870.59   3099.25 o 
  17   1  -3    34178.59    32944.05   1547.68 o 
  19   1  -3    46323.85    48319.27   1967.18 o 
  21   1  -3    23518.49    23605.96   2768.21 o 
  23   1  -3    32439.60    34748.99   2115.72 o 
  25   1  -3    72987.05    71679.97   2651.35 o 
  27   1  -3    71062.66    70395.55   2766.03 o 
  29   1  -3    70093.30    67714.73   4050.68 o 
  31   1  -3    31041.35    29095.48   3604.14 o 
  33   1  -3    18841.30    16610.18   5089.16 o 
  35   1  -3    25447.48    20161.80   6499.34 o 
  37   1  -3    28458.72    14340.62   5037.98 o 
   1   3  -3   405717.16   420893.97   7623.98 o 
   3   3  -3   172489.05   175055.78   2743.88 o 
   5   3  -3    60786.54    60282.25   1363.52 o 
   7   3  -3    38895.64    38960.63   2198.50 o 
   9   3  -3   211333.48   212830.19   3609.70 o 
  11   3  -3   220969.84   217061.45   4181.83 o 
  13   3  -3   166296.45   162780.42   3052.86 o 
  15   3  -3   117682.73   115638.27   2481.87 o 
  17   3  -3    48167.39    49046.21   1840.29 o 
  19   3  -3    68989.70    67459.68   1950.97 o 
  21   3  -3    38782.58    38332.41   1912.15 o 
  23   3  -3    68289.61    66595.16   2273.52 o 
  25   3  -3    55840.20    55410.32   2399.28 o 
  27   3  -3    71910.91    70529.94   3174.88 o 
  29   3  -3    52515.90    51019.69   3802.51 o 
  31   3  -3    39068.82    37807.46   4988.42 o 
  33   3  -3    27069.35    32129.12   4042.80 o 
  35   3  -3    17222.13    15105.65   7528.54 o 
  37   3  -3    22451.71    25155.79   5617.97 o 
   1   5  -3   123680.16   127985.17   2871.62 o 
   3   5  -3   156800.98   162271.50   4677.33 o 
   5   5  -3   144349.19   149207.45   3369.88 o 
   7   5  -3   168603.77   161164.23   4500.50 o 
   9   5  -3   121678.30   122614.80   3072.97 o 
  11   5  -3   138921.98   135305.77   2556.05 o 
  13   5  -3   165753.56   157880.17   3317.56 o 
  15   5  -3   214857.36   210345.72   3990.56 o 
  17   5  -3   135562.31   134294.44   2898.82 o 
  19   5  -3    89657.58    87781.73   2275.48 o 
  21   5  -3    26300.53    27758.74   1601.76 o 
  23   5  -3    71495.38    71194.38   2682.42 o 
  25   5  -3    95824.20    93887.48   3398.99 o 
  27   5  -3    79934.10    77901.02   3401.83 o 
  29   5  -3    54110.43    55762.83   2896.98 o 
  31   5  -3    16653.06    16020.32   2355.51 o 
  33   5  -3    19433.73    10910.65   3550.15 o 
  35   5  -3    10681.40     5190.83   3113.25 o 
  37   5  -3    10412.76     8135.82   7249.92 o 
   1   7  -3   280738.25   277913.34   6238.12 o 
   3   7  -3    47726.00    47471.99   1753.85 o 
   5   7  -3    63841.62    73968.54   3072.32 o 
   7   7  -3   113792.27   116530.88   2300.67 o 
   9   7  -3   224091.80   223502.19   3863.87 o 
  11   7  -3   206784.00   203350.69   4013.08 o 
  13   7  -3   157327.00   153101.69   2966.50 o 
  15   7  -3   200315.38   196209.34   3732.23 o 
  17   7  -3   129055.42   126387.62   2831.25 o 
  19   7  -3   126490.09   123604.27   2830.48 o 
  21   7  -3    71916.31    72113.05   2296.11 o 
  23   7  -3    91447.46    91012.15   2871.49 o 
  25   7  -3    78876.51    77093.84   2876.15 o 
  27   7  -3    43900.85    43548.02   3103.18 o 
  29   7  -3    26276.38    25658.90   2628.44 o 
  31   7  -3    18891.16    13919.36   2242.59 o 
  33   7  -3    13423.19     9098.15   2275.04 o 
  35   7  -3    12142.21     9658.42   5532.68 o 
  37   7  -3    10800.48     4867.76   4506.01 o 
   1   9  -3   137036.88   135207.81   3156.81 o 
   3   9  -3    51235.50    59511.87   6903.06 o 
   5   9  -3   204633.63   211584.42   5989.54 o 
   7   9  -3    71182.86    72711.95   2173.67 o 
   9   9  -3    70940.10    67926.09   1769.57 o 
  11   9  -3   110350.13   110123.19   2398.97 o 
  13   9  -3    97761.68    95234.33   2298.07 o 
  15   9  -3   179185.16   173147.31   3863.72 o 
  17   9  -3   105447.63   104858.40   2663.44 o 
  19   9  -3    91009.36    91426.85   2865.18 o 
  21   9  -3    69599.39    70797.39   2517.08 o 
  23   9  -3    79495.91    76594.68   2568.93 o 
  25   9  -3    87226.08    85595.90   3137.15 o 
  27   9  -3    58106.65    58127.18   2706.55 o 
  29   9  -3    45604.73    42377.15   3149.26 o 
  31   9  -3    35490.13    30648.39   8091.48 o 
  33   9  -3    27430.83    22614.73   2754.38 o 
  35   9  -3    25767.39    20385.16   4764.62 o 
  37   9  -3    13542.97    10029.47   4827.55 o 
   1  11  -3   209798.20   203902.69   4896.30 o 
   3  11  -3    81644.63    77644.21   2443.63 o 
   5  11  -3   193619.16   194082.33   4819.47 o 
   7  11  -3   183932.50   177734.13   3568.87 o 
   9  11  -3   139413.05   136329.66   3025.74 o 
  11  11  -3   136263.66   133545.13   2958.47 o 
  13  11  -3    77143.29    79455.84   2266.03 o 
  15  11  -3   112825.46   113963.96   2981.73 o 
  17  11  -3    83666.02    83622.44   2570.50 o 
  19  11  -3    67389.04    69085.19   2459.24 o 
  21  11  -3    82175.34    87541.12   2671.69 o 
  23  11  -3    54290.56    53798.66   2646.68 o 
  25  11  -3    85594.04    81002.30   3262.72 o 
  27  11  -3    38650.47    42502.91   3068.42 o 
  29  11  -3    38371.50    41932.17   3145.43 o 
  31  11  -3    23782.10    19234.29   2106.29 o 
  33  11  -3    33119.41    30408.36   4256.32 o 
  35  11  -3    20014.32    13586.97   3479.91 o 
   1  13  -3   192569.03   188623.28   4681.52 o 
   3  13  -3   159319.28   154474.41   4214.60 o 
   5  13  -3   208456.55   203926.63   5253.35 o 
   7  13  -3   178638.63   180137.77   3947.56 o 
   9  13  -3   146051.61   146325.23   3530.75 o 
  11  13  -3    91063.20    86154.92   2461.96 o 
  13  13  -3    93549.66    90843.60   2708.53 o 
  15  13  -3    43886.45    47304.46   2803.96 o 
  17  13  -3    43952.07    44136.27   2657.03 o 
  19  13  -3    47514.45    47846.62   2181.41 o 
  21  13  -3    59208.78    57213.59   2606.63 o 
  23  13  -3    52882.34    51435.70   2529.31 o 
  25  13  -3    25557.40    22321.31   2081.71 o 
  27  13  -3    21724.33    19068.74   2062.34 o 
  29  13  -3    33975.57    31676.27   2800.62 o 
  31  13  -3    33314.39    38119.00   3912.18 o 
  33  13  -3    39361.77    32624.34   3290.86 o 
  35  13  -3    27595.75    27931.37   4216.93 o 
   1  15  -3   123311.31   120132.60   3264.96 o 
   3  15  -3   211595.83   209829.88   5124.49 o 
   5  15  -3   250495.36   249189.22   6683.50 o 
   7  15  -3   149601.11   142907.84   3971.41 o 
   9  15  -3   117336.05   116373.72   3336.49 o 
  11  15  -3    40574.83    39854.05   3216.85 o 
  13  15  -3    58768.40    56179.11   2265.21 o 
  15  15  -3    40939.54    42978.42   2322.55 o 
  17  15  -3    31230.83    33855.00   2241.43 o 
  19  15  -3    50967.52    48415.27   2546.27 o 
  21  15  -3    37374.62    35418.08   2412.50 o 
  23  15  -3    28465.08    24140.82   2145.58 o 
  25  15  -3    33820.70    28857.13   2272.61 o 
  27  15  -3    23820.96    19482.29   2015.34 o 
  29  15  -3    44082.17    47312.39   3309.33 o 
  31  15  -3    37046.75    36346.85   3000.89 o 
  33  15  -3    42604.22    39839.22   3941.57 o 
  35  15  -3    40734.92    36437.80   3619.38 o 
   1  17  -3    71794.55    73775.20   3006.61 o 
   3  17  -3    86765.91    85893.40   2927.77 o 
   5  17  -3   153784.89   148034.47   7326.02 o 
   7  17  -3   140198.50   135644.92   4629.88 o 
   9  17  -3   150504.33   141780.33   4532.20 o 
  11  17  -3    88922.47    86537.45   3343.88 o 
  13  17  -3    47529.87    50912.95   2668.20 o 
  15  17  -3    73632.10    72734.27   2984.80 o 
  17  17  -3    32409.01    34145.79   2536.49 o 
  19  17  -3    85429.66    84951.80   3607.91 o 
  21  17  -3    97544.93    91222.42   3758.65 o 
  23  17  -3    58137.41    55181.11   3030.68 o 
  25  17  -3    36431.18    35203.10   2644.34 o 
  27  17  -3     5132.58     3891.05   1934.34 o 
  29  17  -3    34611.16    32167.54   3132.45 o 
  31  17  -3    34611.91    32258.94   2522.47 o 
  33  17  -3    24431.50    21153.13   2262.39 o 
   1  19  -3    42111.23    41771.10   2359.27 o 
   3  19  -3    79892.77    74090.89   2916.46 o 
   5  19  -3   164772.19   153692.73   5011.75 o 
   7  19  -3   107024.06   101401.44   4178.54 o 
   9  19  -3   153941.34   149188.81   4379.50 o 
  11  19  -3    66208.84    66962.02   2709.34 o 
  13  19  -3    58089.04    55778.84   3046.09 o 
  15  19  -3    59571.98    56286.67   3442.33 o 
  17  19  -3    51885.12    50600.73   3342.41 o 
  19  19  -3   122955.47   117603.65   4727.22 o 
  21  19  -3   106177.44   102508.13   4588.82 o 
  23  19  -3    47253.99    46740.27   3268.71 o 
  25  19  -3    25990.50    25863.43   2226.42 o 
  27  19  -3    20077.67    17231.67   2324.96 o 
  29  19  -3    29552.36    27190.51   2882.01 o 
  31  19  -3    32003.03    31230.98   2976.45 o 
  33  19  -3    17086.80    13873.29   2162.13 o 
   1  21  -3    20572.81    18815.90   2951.06 o 
   3  21  -3    25052.81    24189.21   2389.17 o 
   5  21  -3    83395.91    82036.52   3962.25 o 
   7  21  -3    97540.44    97529.84   4146.69 o 
   9  21  -3    95217.52    89242.15   3813.19 o 
  11  21  -3    24489.82    25194.13   2316.96 o 
  13  21  -3    75620.31    73529.90   3509.50 o 
  15  21  -3   100042.41    96952.20   4289.20 o 
  17  21  -3   102431.55   102700.19   4420.83 o 
  19  21  -3   101742.18    99222.37   4488.25 o 
  21  21  -3    81870.55    81835.35   4206.50 o 
  23  21  -3    88513.45    86685.02   4363.53 o 
  25  21  -3    42324.53    40547.03   2919.86 o 
  27  21  -3    19072.74    16300.65   2298.32 o 
  29  21  -3    21586.49    19142.23   2432.37 o 
  31  21  -3    20989.35    19958.86   2549.18 o 
   1  23  -3    26600.84    26096.08   2751.29 o 
   3  23  -3    42037.76    42591.10   3185.16 o 
   5  23  -3    90538.93    86377.99   4159.55 o 
   7  23  -3   113287.41   106329.63   4633.56 o 
   9  23  -3   108960.24   102239.25   4306.46 o 
  11  23  -3    57524.90    56280.73   3354.18 o 
  13  23  -3    62449.07    57641.27   3113.34 o 
  15  23  -3    46468.82    46297.86   3205.93 o 
  17  23  -3    67208.41    69151.81   3562.40 o 
  19  23  -3   102626.46   100230.14   4401.43 o 
  21  23  -3    88044.34    87742.31   4100.64 o 
  23  23  -3    60187.14    58822.05   3709.45 o 
  25  23  -3    24222.87    21606.81   2331.15 o 
  27  23  -3    11689.30     9834.33   2234.57 o 
  29  23  -3    26742.48    23175.75   2567.86 o 
   1  25  -3   159750.05   157176.16   5628.98 o 
   3  25  -3    47350.70    47517.59   3428.20 o 
   5  25  -3   114157.16   108306.43   4143.65 o 
   7  25  -3   110939.57   106766.37   4256.93 o 
   9  25  -3   144423.94   140759.17   4797.36 o 
  11  25  -3    60182.91    57740.62   3557.85 o 
  13  25  -3    16131.32    17073.45   2177.07 o 
  15  25  -3    30877.55    30566.58   2307.38 o 
  17  25  -3    43442.35    45279.93   3120.82 o 
  19  25  -3    44791.33    46256.20   3795.61 o 
  21  25  -3    34142.83    39638.09   3066.10 o 
  23  25  -3    23455.51    21956.15   2489.26 o 
  25  25  -3    12029.53     8176.95   2665.68 o 
  27  25  -3    20679.09    19894.12   2856.21 o 
  29  25  -3    21734.53    22564.64   2983.71 o 
   1  27  -3    41584.09    41988.28   3878.64 o 
   3  27  -3    43605.06    45692.91   3558.07 o 
   5  27  -3   136069.92   133355.47   5408.83 o 
   7  27  -3    55052.25    56045.61   3795.19 o 
   9  27  -3    50821.26    53174.28   3440.06 o 
  11  27  -3    54176.89    51037.54   3342.30 o 
  13  27  -3    16758.77    17118.82   2440.41 o 
  15  27  -3    50084.05    51571.61   2954.92 o 
  17  27  -3    42085.40    44231.18   3061.66 o 
  19  27  -3    22122.29    22717.00   2286.63 o 
  21  27  -3    40739.61    38508.81   3064.27 o 
  23  27  -3    28241.68    26109.81   3085.21 o 
  25  27  -3    28835.87    29993.44   3212.00 o 
  27  27  -3    22988.15    24282.55   3017.44 o 
   1  29  -3    83426.29    79534.05   4432.92 o 
   3  29  -3    80850.48    77208.68   4243.98 o 
   5  29  -3    82605.40    84932.91   4634.16 o 
   7  29  -3    74482.55    72937.20   4237.73 o 
   9  29  -3    73481.42    72665.20   4282.77 o 
  11  29  -3    48736.31    49535.49   3949.93 o 
  13  29  -3    12476.29    14576.49   2815.97 o 
  15  29  -3    35975.92    36241.53   3422.46 o 
  17  29  -3    40916.74    42263.96   4691.31 o 
  19  29  -3    34383.31    38777.86   4845.58 o 
  21  29  -3    24632.07    25731.41   3434.03 o 
  23  29  -3    28723.75    29900.30   3570.71 o 
  25  29  -3    26270.44    25694.06   4062.12 o 
   1  31  -3    64031.65    65599.76   4163.37 o 
   3  31  -3    95089.19    91285.52   4745.18 o 
   5  31  -3    51976.64    49919.27   3849.54 o 
   7  31  -3    41211.41    42606.55   3763.50 o 
   9  31  -3    59615.91    59296.04   4319.51 o 
  11  31  -3    45771.80    46614.26   3982.76 o 
  13  31  -3    49729.98    52332.76   4140.13 o 
  15  31  -3    29669.72    32814.12   5539.67 o 
  17  31  -3    29341.88    25419.25   2948.50 o 
  19  31  -3    42135.70    49425.48   7537.80 o 
  21  31  -3    13735.66    12553.96   3295.46 o 
  23  31  -3    27865.50    29510.47   4225.15 o 
   1  33  -3    23135.99    22677.91   2995.10 o 
   3  33  -3    69881.88    67949.60   4638.12 o 
   5  33  -3    42396.50    42210.25   3909.35 o 
   7  33  -3    35525.92    36605.80   3627.63 o 
   9  33  -3    33113.14    33570.91   3491.99 o 
  11  33  -3    40121.43    45841.63   4256.32 o 
  13  33  -3    43603.55    47183.97   4571.49 o 
  15  33  -3    67219.57    67170.81   4511.85 o 
  17  33  -3    26906.93    23220.48   3012.44 o 
  19  33  -3    42344.20    45791.95   5288.68 o 
   1  35  -3    26153.97    26384.96   3178.09 o 
   3  35  -3    20926.04    23886.77   3179.87 o 
   5  35  -3    31371.97    30694.44   3290.26 o 
   7  35  -3    13751.58    12806.26   2970.92 o 
   9  35  -3    29228.87    29746.41   3397.12 o 
  11  35  -3    44829.20    48379.82   4192.33 o 
  13  35  -3    52670.18    58875.73   5564.57 o 
  15  35  -3    54957.77    61863.17   8593.04 o 
  17  35  -3    28885.97    27598.87   4088.39 o 
   1  37  -3    36415.20    35656.48   3700.66 o 
   3  37  -3    28237.01    28887.31   3418.45 o 
   5  37  -3    21984.97    22616.29   3352.87 o 
   7  37  -3    10921.41    10594.77   3245.57 o 
   9  37  -3    42447.77    45068.09   4188.30 o 
  11  37  -3    38285.63    44349.44   4281.29 o 
   1  39  -3    37048.42    36096.64   3680.11 o 
   3  39  -3    32135.53    31492.06   3603.45 o 
   2   0  -2   201274.53   203497.06   3546.53 o 
   6   0  -2    76556.52    84487.76   5441.70 o 
  10   0  -2   105575.04   108114.45   3341.10 o 
  14   0  -2   245943.41   247240.52   6675.22 o 
  22   0  -2    15672.28    14734.44   2117.53 o 
  26   0  -2    72127.54    74525.14   3692.67 o 
  30   0  -2    57627.99    56521.01   4386.89 o 
  34   0  -2    21923.53    13476.32   4435.24 o 
  38   0  -2    58086.05    61760.40   7274.13 o 
   0   2  -2   876592.00   902366.56  21708.43 o 
   2   2  -2    33560.00    32953.25    938.83 o 
   4   2  -2   346178.00   353550.38   6147.51 o 
   6   2  -2    83038.96    87621.53   1648.95 o 
   8   2  -2    74384.42    73986.66   1683.84 o 
  10   2  -2    45525.64    50098.69   1418.78 o 
  12   2  -2    74826.01    75181.98   1950.82 o 
  14   2  -2    29394.02    32143.79   1372.63 o 
  16   2  -2    63132.57    66785.90   2204.24 o 
  18   2  -2     2964.40     4739.68   1193.95 o 
  20   2  -2    10094.34    21774.30   9774.59 o 
  22   2  -2     1334.22     2430.82   1406.15 o 
  24   2  -2    55157.78    57287.64   2506.32 o 
  26   2  -2     3938.16     2642.82   1292.41 o 
  28   2  -2    85062.34    85457.95   2943.87 o 
  30   2  -2     4231.68     4015.59   1760.85 o 
  32   2  -2    23932.98    18951.57   3455.45 o 
  34   2  -2      196.76    -1830.92   1834.86 o 
  36   2  -2    24950.89    22381.02   3438.90 o 
  38   2  -2      360.94    -2269.67   2269.67 o 
   2   4  -2   167942.42   162920.11   4909.68 o 
   4   4  -2     1276.24     1063.15    538.67 o 
   6   4  -2    25558.20    31952.76   2317.75 o 
   8   4  -2    49112.31    51124.57   1471.41 o 
  10   4  -2   151624.70   152848.58   2782.94 o 
  12   4  -2    46947.71    48956.75   1525.38 o 
  14   4  -2   318756.63   320461.53   5760.87 o 
  16   4  -2     5942.95     5953.23    761.72 o 
  18   4  -2    46149.41    49079.99   1935.00 o 
  20   4  -2    11935.13    12396.52   1361.50 o 
  22   4  -2    44430.41    46390.11   2695.97 o 
  24   4  -2     4457.33     5072.44   1327.69 o 
  26   4  -2    57798.05    61585.80   2660.31 o 
  28   4  -2    10428.76     7670.02   1559.02 o 
  30   4  -2    52545.66    52413.09   2738.78 o 
  32   4  -2     6885.40     4177.42   1684.72 o 
  34   4  -2    14763.43    16461.66   2808.49 o 
  36   4  -2     2865.07    -1234.38   2033.67 o 
  38   4  -2    21896.84    13210.40   2977.56 o 
   0   6  -2    68142.80    83255.11  11355.36 o 
   2   6  -2   134841.94   128159.34   3596.26 o 
   6   6  -2    34302.35    34653.15   1197.66 o 
   8   6  -2    24183.78    26385.48   1608.54 o 
  10   6  -2    12503.83    12551.07   1622.44 o 
  12   6  -2    87662.95    88316.88   2211.05 o 
  14   6  -2    17740.85    19207.77   1275.27 o 
  16   6  -2   253534.22   247637.52   5180.97 o 
  18   6  -2     6285.59     6985.14    981.49 o 
  20   6  -2    99208.85    99038.10   2816.60 o 
  22   6  -2     3542.45     2531.99   1248.46 o 
  24   6  -2   132831.36   135152.34   3435.09 o 
  26   6  -2     2049.46     1887.42   1342.47 o 
  28   6  -2    81434.75    79137.10   2822.08 o 
  30   6  -2     5352.45     3537.38   1612.65 o 
  32   6  -2     9986.46     6950.93   1902.97 o 
  34   6  -2      291.19    -1366.30   1769.11 o 
  36   6  -2    17900.01    13798.50   2563.01 o 
  38   6  -2     1116.22    -2647.20   2647.20 o 
   2   8  -2    58267.87    55310.62   1655.57 o 
   4   8  -2    14984.55    16610.70    990.64 o 
   6   8  -2    59105.55    63777.63   1712.69 o 
   8   8  -2     1274.80     1600.28    721.31 o 
  10   8  -2   246792.66   252319.67   4967.68 o 
  12   8  -2    87612.57    91947.23   2640.16 o 
  14   8  -2   178384.39   176908.95   3498.32 o 
  16   8  -2    16456.47    14774.78   1069.33 o 
  18   8  -2   104037.30   104108.49   2861.11 o 
  20   8  -2     4114.31     4187.33   1179.58 o 
  22   8  -2    79282.24    78132.53   2642.49 o 
  24   8  -2    15494.46    14369.95   1355.01 o 
  26   8  -2    54898.08    54218.64   2600.18 o 
  28   8  -2     1249.02     -365.98   1325.69 o 
  30   8  -2    26465.79    23433.79   2271.73 o 
  32   8  -2     2576.40      -23.28   1751.25 o 
  34   8  -2    14637.12    11019.45   2815.12 o 
  36   8  -2     2863.26    -2354.37   2354.37 o 
  38   8  -2    13289.25     9730.65   5126.83 o 
   0  10  -2   201001.72   215621.19  11785.28 o 
   2  10  -2    88108.08    87019.50   4013.80 o 
   4  10  -2   108123.52   100292.59   2169.47 o 
   6  10  -2    31354.82    31496.34   1919.08 o 
   8  10  -2    98085.94    99275.14   2342.78 o 
  10  10  -2     5615.20     5920.27    855.23 o 
  12  10  -2    84427.71    84168.43   2259.91 o 
  14  10  -2    39942.53    40431.49   1736.24 o 
  16  10  -2   114591.70   109546.53   3046.67 o 
  18  10  -2     9912.26     9989.34   1190.84 o 
  20  10  -2    53206.62    50699.39   2304.89 o 
  22  10  -2    23605.35    22088.93   1486.70 o 
  24  10  -2    72036.65    70835.81   2589.19 o 
  26  10  -2    15836.48    12390.66   1489.02 o 
  28  10  -2    32876.41    29899.50   2479.38 o 
  30  10  -2      421.48     -448.51   1520.75 o 
  32  10  -2    16977.80    14237.64   2167.44 o 
  34  10  -2     3949.01     2042.74   2084.79 o 
  36  10  -2    10792.28     5195.63   2190.19 o 
   2  12  -2    84208.55    87840.48   4799.44 o 
   4  12  -2    21779.62    21798.45   1240.51 o 
   6  12  -2   174936.88   174004.31   3771.37 o 
   8  12  -2    11021.15     9133.23   1038.21 o 
  10  12  -2   102620.52    99559.63   2377.52 o 
  12  12  -2     1793.92     1746.67    838.35 o 
  14  12  -2    25256.20    24749.88   1632.55 o 
  16  12  -2    29338.21    29711.50   1768.02 o 
  18  12  -2    51903.79    52055.18   2301.53 o 
  20  12  -2     1954.77      940.43   1182.62 o 
  22  12  -2    34184.63    33099.09   2010.70 o 
  24  12  -2    21253.44    18313.37   1469.44 o 
  26  12  -2    39005.56    37106.81   2355.92 o 
  28  12  -2     2953.69     1209.96   1433.89 o 
  30  12  -2    52322.79    49370.72   3393.64 o 
  32  12  -2     1393.15    -1091.85   1738.50 o 
  34  12  -2    59964.50    59463.24   3867.50 o 
  36  12  -2     9357.99     5449.95   2222.30 o 
   0  14  -2   235367.36   242536.30   6950.65 o 
   2  14  -2    29317.91    28959.24   1744.09 o 
   4  14  -2   235879.91   228013.39   5328.71 o 
   6  14  -2     7804.86     7798.20    900.90 o 
   8  14  -2    78863.67    78283.41   2435.72 o 
  10  14  -2    54561.89    50540.33   2135.29 o 
  12  14  -2    45236.64    44984.52   1961.63 o 
  14  14  -2     1348.91      853.73   1005.21 o 
  16  14  -2    30278.13    29384.80   1974.34 o 
  18  14  -2     7154.58     5981.40   1213.51 o 
  20  14  -2    73439.93    70022.90   2545.91 o 
  22  14  -2     8773.12     6827.92   1278.60 o 
  24  14  -2    36975.98    35405.42   2391.29 o 
  26  14  -2     2215.70     1784.29   1395.72 o 
  28  14  -2    17224.24    13579.51   1744.91 o 
  30  14  -2     3007.22      875.32   1708.96 o 
  32  14  -2    55616.17    56427.01   3358.72 o 
  34  14  -2      654.83    -1829.79   2053.70 o 
  36  14  -2    36373.43    36399.10   3258.12 o 
   2  16  -2    71297.06    69124.82   2332.26 o 
   4  16  -2      590.42     -448.64    850.85 o 
   6  16  -2   273307.94   270767.06   5734.57 o 
   8  16  -2     6110.96     4343.14   1041.25 o 
  10  16  -2    77766.15    83724.67   5016.47 o 
  12  16  -2    17484.64    16550.79   1265.99 o 
  14  16  -2    43981.46    46340.41   2229.73 o 
  16  16  -2     3067.75     2587.81   1277.28 o 
  18  16  -2    54250.42    49276.87   2395.00 o 
  20  16  -2     3341.77     2638.96   1391.54 o 
  22  16  -2    30926.74    28150.68   1929.61 o 
  24  16  -2      116.23    -1108.29   1470.14 o 
  26  16  -2    27032.75    24139.07   1860.33 o 
  28  16  -2     5219.08     3272.01   1836.69 o 
  30  16  -2    28295.18    27622.62   2690.34 o 
  32  16  -2     1412.59      264.74   1795.57 o 
  34  16  -2    47364.58    50580.17   3410.29 o 
   2  18  -2     6093.73     5514.86    848.94 o 
   4  18  -2   109248.22   104111.81   3825.97 o 
   6  18  -2    30857.00    31257.89   1687.26 o 
   8  18  -2   137410.44   133366.97   3536.37 o 
  10  18  -2    26654.88    24940.60   1798.39 o 
  12  18  -2    52183.43    53075.76   2315.24 o 
  14  18  -2    11712.85    10485.28   1502.34 o 
  16  18  -2     8376.94     8707.17   2286.44 o 
  18  18  -2     1124.49     2868.32   1521.18 o 
  20  18  -2   166915.20   165756.22   5052.61 o 
  22  18  -2      903.23     1339.07   1819.40 o 
  24  18  -2    51307.02    51866.65   2788.87 o 
  26  18  -2     2396.62     2297.50   1538.01 o 
  28  18  -2    16622.33    12023.89   1760.52 o 
  30  18  -2    14099.91    13801.18   1920.58 o 
  32  18  -2    40861.61    39622.72   2888.90 o 
  34  18  -2      185.13      928.53   2138.04 o 
   2  20  -2    13980.09    12513.85   1252.18 o 
   4  20  -2     5391.50     5021.03   1088.22 o 
   6  20  -2   105622.05    99320.04   3026.78 o 
   8  20  -2    19870.46    18155.00   1479.73 o 
  10  20  -2    93885.11    91768.04   3093.06 o 
  12  20  -2     2210.85     1139.94   1300.59 o 
  14  20  -2    78990.53    81356.44   2972.16 o 
  16  20  -2     1420.65      219.14   1694.47 o 
  18  20  -2   147788.17   145956.95   5011.87 o 
  20  20  -2     5788.04     4815.44   2223.15 o 
  22  20  -2    52303.74    51911.05   3372.71 o 
  24  20  -2      116.28     1360.73   1696.22 o 
  26  20  -2    17285.14    15182.07   2012.87 o 
  28  20  -2      255.96     -710.79   1946.51 o 
  30  20  -2    18049.81    17262.79   2342.23 o 
  32  20  -2      338.11    -1516.39   2132.23 o 
   0  22  -2    14659.40    14442.97   6243.46 o 
   2  22  -2     2127.81     1025.26   1105.17 o 
   4  22  -2   105965.71   105112.13   2604.44 o 
   6  22  -2     4710.53     5798.63   1184.73 o 
   8  22  -2    69498.76    69945.16   3089.17 o 
  10  22  -2    27060.07    25397.51   1954.72 o 
  12  22  -2    28026.23    28871.47   2065.92 o 
  14  22  -2      179.82     -375.94   1919.80 o 
  16  22  -2    80344.30    81150.64   3455.98 o 
  18  22  -2     3018.13     1396.06   1738.30 o 
  20  22  -2   137477.59   139882.61   4642.85 o 
  22  22  -2      381.19     1823.90   1834.43 o 
  24  22  -2    69177.02    69658.37   3624.93 o 
  26  22  -2      274.06      307.49   1770.35 o 
  28  22  -2    11662.38     9620.05   3072.23 o 
  30  22  -2     2028.51     2389.40   2539.48 o 
  32  22  -2    27602.64    26470.01   3088.14 o 
   2  24  -2     8436.42     5641.75   2473.69 o 
   4  24  -2    11089.69     8444.54   2243.05 o 
   6  24  -2    66497.66    72722.38   4507.61 o 
   8  24  -2     5229.84     4205.74   1916.94 o 
  10  24  -2   141927.73   140820.84   4796.59 o 
  12  24  -2    10241.80    10325.61   2130.13 o 
  14  24  -2    13236.95    13899.70   2174.88 o 
  16  24  -2     3478.06     3336.59   1749.82 o 
  18  24  -2    99239.20   102922.88   3947.11 o 
  20  24  -2      326.81     3728.01   1843.07 o 
  22  24  -2    82234.76    83404.91   3755.71 o 
  24  24  -2     1685.36     2752.59   2002.15 o 
  26  24  -2    19510.61    17386.23   2825.83 o 
  28  24  -2     6556.62    10337.17   4333.92 o 
  30  24  -2    29706.02    26595.02   2873.81 o 
   0  26  -2    91097.43    90535.82   7926.58 o 
   2  26  -2     9578.71     7984.74   2327.80 o 
   4  26  -2   143118.91   143100.17   5401.00 o 
   6  26  -2    20705.43    22887.96   2332.20 o 
   8  26  -2    83366.98    84690.88   3579.70 o 
  10  26  -2    13408.18    13092.22   2103.27 o 
  12  26  -2    19947.57    25164.28   3020.81 o 
  14  26  -2     6772.98     7911.59   2302.23 o 
  16  26  -2    35809.04    40492.97   3249.52 o 
  18  26  -2    10009.24    10711.60   1999.61 o 
  20  26  -2    25020.67    27350.16   2680.27 o 
  22  26  -2     4917.86     7021.21   2071.66 o 
  24  26  -2    20315.69    20925.94   2393.26 o 
  26  26  -2      816.50     5614.73   4280.25 o 
  28  26  -2    29402.23    26014.82   2728.80 o 
   2  28  -2   103431.36   101821.05   4520.46 o 
   4  28  -2    17962.30    16641.77   2561.52 o 
   6  28  -2   125468.09   116780.34   5003.48 o 
   8  28  -2     1553.95     2204.93   2351.67 o 
  10  28  -2    56965.68    53183.40   3940.31 o 
  12  28  -2     9606.76     8687.32   2538.75 o 
  14  28  -2    18145.42    23442.42   2755.74 o 
  16  28  -2     7602.33     9429.19   2472.05 o 
  18  28  -2    13411.59    14872.07   3616.91 o 
  20  28  -2      181.42     2647.06   3050.95 o 
  22  28  -2    18313.93    21525.77   3105.14 o 
  24  28  -2     2373.41     4483.33   4145.40 o 
  26  28  -2     7737.56    13335.47   4834.60 o 
   0  30  -2    95898.31    90017.26   6413.12 o 
   2  30  -2     3249.65     6037.88   3366.40 o 
   4  30  -2    57963.75    54754.09   3922.73 o 
   6  30  -2       78.19      554.39   2368.62 o 
   8  30  -2    45316.53    46524.91   3732.14 o 
  10  30  -2     3949.43     6794.45   2515.67 o 
  12  30  -2    15594.98    18007.48   2841.16 o 
  14  30  -2      812.31     -161.45   2685.60 o 
  16  30  -2    28701.88    30882.12   3770.20 o 
  18  30  -2     4653.76     5966.69   2767.51 o 
  20  30  -2    42338.51    42481.61   4883.51 o 
  22  30  -2     8519.49    12461.51   6177.94 o 
  24  30  -2    13204.99    11341.44   3256.15 o 
   2  32  -2    35775.46    39534.13   3634.95 o 
   4  32  -2    28751.34    27784.79   2968.46 o 
   6  32  -2    34504.46    36755.32   3527.80 o 
   8  32  -2      184.05      706.08   2492.67 o 
  10  32  -2    45494.98    47682.64   3814.35 o 
  12  32  -2     4171.24     5087.62   2670.63 o 
  14  32  -2    60882.84    59351.91   4832.78 o 
  16  32  -2    13931.00    13882.82   3177.42 o 
  18  32  -2    32037.07    27734.38   3330.72 o 
  20  32  -2       18.43     2103.82   3583.30 o 
  22  32  -2    24796.79    23379.81   3149.08 o 
   0  34  -2    11224.25     8929.75   3825.48 o 
   2  34  -2     3727.16     3876.25   2690.32 o 
   4  34  -2    25469.44    23940.15   3033.28 o 
   6  34  -2     8282.02     6964.28   2674.60 o 
   8  34  -2    35433.34    33013.73   3376.91 o 
  10  34  -2       48.62     1498.81   2645.37 o 
  12  34  -2    56343.70    56959.05   4210.30 o 
  14  34  -2      357.49     4474.04   2989.56 o 
  16  34  -2    56972.30    62268.87   6378.07 o 
  18  34  -2    10199.45    10396.51   3955.94 o 
  20  34  -2    48502.11    50304.83   5310.17 o 
   2  36  -2    31884.70    28587.95   3199.02 o 
   4  36  -2     1344.70     2980.07   2797.19 o 
   6  36  -2    11860.84    10146.46   2947.14 o 
   8  36  -2     1859.77     1636.03   2757.98 o 
  10  36  -2    30343.44    30250.60   3340.90 o 
  12  36  -2      910.18     4223.03   2851.08 o 
  14  36  -2    75464.48    76653.24   5155.62 o 
  16  36  -2     2254.67     4075.79   3772.52 o 
   0  38  -2    92248.67    85325.66   6967.73 o 
   2  38  -2     1328.42     2006.63   2888.09 o 
   4  38  -2    28136.61    26711.32   3330.03 o 
   6  38  -2     3208.70     2532.19   2922.54 o 
   8  38  -2    13332.63    15406.20   3186.34 o 
  10  38  -2    11032.55    14414.47   3175.95 o 
  12  38  -2    41581.31    46363.71   7116.36 o 
   2  40  -2    33594.23    32029.63   3589.64 o 
   1   1  -1   274817.97   284223.03   4534.63 o 
   3   1  -1   341039.16   350068.91   5199.16 o 
   5   1  -1   367656.81   374345.78   4940.26 o 
   7   1  -1    84918.82    88702.60   1873.58 o 
   9   1  -1   271190.41   269326.63   4668.33 o 
  11   1  -1   165473.81   164255.39   3722.49 o 
  13   1  -1   167112.92   163727.89   3819.10 o 
  15   1  -1    25364.45    27111.68   1302.68 o 
  17   1  -1    96010.96    99797.92   2293.79 o 
  19   1  -1    15600.15    14939.68   1278.39 o 
  21   1  -1     7205.15     7980.08   1223.15 o 
  23   1  -1    32082.76    33805.24   1962.15 o 
  25   1  -1    55931.93    53900.04   2444.96 o 
  27   1  -1    85774.57    79885.53   2816.51 o 
  29   1  -1    82633.92    76881.42   3103.64 o 
  31   1  -1    28038.58    24440.13   2164.34 o 
  33   1  -1    22213.00    19455.88   2007.53 o 
  35   1  -1    16179.18    14326.40   2233.71 o 
  37   1  -1    19605.81    17386.14   2337.31 o 
  39   1  -1    38073.29    41331.11   5862.24 o 
   1   3  -1   253858.75   254917.91   6021.37 o 
   3   3  -1   209862.50   220376.95   2907.15 o 
   5   3  -1   533460.19   548540.50   7371.72 o 
   7   3  -1    14672.73    14285.23    815.92 o 
   9   3  -1   349534.22   360752.78  10593.78 o 
  11   3  -1   208218.38   197482.69   5507.31 o 
  13   3  -1   110194.77   109114.98   2888.20 o 
  15   3  -1   154802.72   155045.28   3363.35 o 
  17   3  -1    45386.65    45810.87   1720.04 o 
  19   3  -1    29991.88    32155.50   2284.41 o 
  21   3  -1    35362.91    37057.70   2138.34 o 
  23   3  -1    48639.20    49360.15   2550.51 o 
  25   3  -1    75914.69    73642.02   2884.95 o 
  27   3  -1    37007.96    36330.44   2595.95 o 
  29   3  -1    43402.16    40471.80   2299.37 o 
  31   3  -1    14167.81    12158.36   1553.00 o 
  33   3  -1    37053.63    30340.27   2581.94 o 
  35   3  -1    15741.96    14287.13   2110.61 o 
  37   3  -1    19975.76    22799.88   2656.58 o 
  39   3  -1    22780.11    23318.42   5909.34 o 
   1   5  -1   333866.31   334413.88   5579.00 o 
   3   5  -1   196856.66   199304.89   2707.40 o 
   5   5  -1   163415.08   161255.88   2191.09 o 
   7   5  -1    34731.13    32484.06   1161.33 o 
   9   5  -1    79776.25    85082.91   3337.60 o 
  11   5  -1   247237.19   247058.83   6074.59 o 
  13   5  -1   200912.27   198700.48   4650.20 o 
  15   5  -1   242719.03   236702.38   4822.26 o 
  17   5  -1    46815.08    45097.11   1836.59 o 
  19   5  -1   172073.52   169638.47   3871.89 o 
  21   5  -1    33725.75    35238.98   2514.44 o 
  23   5  -1    12189.67    10204.05   1361.76 o 
  25   5  -1    57605.00    57852.33   2418.48 o 
  27   5  -1    66145.44    69400.02   2593.97 o 
  29   5  -1    53272.65    56536.27   2808.82 o 
  31   5  -1    11612.45     9238.89   1534.37 o 
  33   5  -1     9081.07     6656.56   1662.56 o 
  35   5  -1     7460.82     4458.65   1800.50 o 
  37   5  -1    16228.92    12392.20   2200.13 o 
  39   5  -1    14123.91    12161.60   2841.05 o 
   1   7  -1    54511.30    51267.05   1049.72 o 
   3   7  -1    41156.96    38747.37   1065.14 o 
   5   7  -1   115094.74   115937.66   2313.64 o 
   7   7  -1    71061.89    74343.21   1830.18 o 
   9   7  -1    98300.40   101119.84   2314.07 o 
  11   7  -1   191176.53   190049.30   3847.03 o 
  13   7  -1   237561.34   234553.39   4379.11 o 
  15   7  -1   120196.96   115554.80   2985.31 o 
  17   7  -1    25663.14    24479.40   2527.86 o 
  19   7  -1   180677.39   175158.58   4319.64 o 
  21   7  -1    72453.50    72123.26   2580.88 o 
  23   7  -1    74818.37    73883.63   2653.09 o 
  25   7  -1    90809.98    88931.38   2829.88 o 
  27   7  -1    46056.99    49646.88   2298.62 o 
  29   7  -1    57632.98    59980.39   2606.65 o 
  31   7  -1    17440.24    16233.93   1885.35 o 
  33   7  -1    13582.67    11360.97   1807.55 o 
  35   7  -1    12532.83     9862.86   1864.22 o 
  37   7  -1     6368.06     4932.15   1919.59 o 
   1   9  -1    25307.54    25999.11    914.19 o 
   3   9  -1   161957.38   164180.81   2834.22 o 
   5   9  -1   154679.61   154948.53   2687.98 o 
   7   9  -1   144287.31   148132.94   2691.07 o 
   9   9  -1    79659.51    78926.09   2217.56 o 
  11   9  -1    83219.47    85319.90   2222.17 o 
  13   9  -1   184936.72   182231.09   3866.70 o 
  15   9  -1   174195.19   173254.61   3415.49 o 
  17   9  -1    91458.98    89748.56   2811.43 o 
  19   9  -1   129625.76   126939.24   3234.14 o 
  21   9  -1    67883.06    67081.56   2497.23 o 
  23   9  -1    81984.50    80986.73   2749.81 o 
  25   9  -1   118238.73   116098.08   2989.82 o 
  27   9  -1    32278.85    33405.10   2043.58 o 
  29   9  -1    41247.44    40118.44   2344.18 o 
  31   9  -1    13980.04    12057.62   1611.94 o 
  33   9  -1    10305.27     8093.82   1805.73 o 
  35   9  -1    13948.06    13202.55   2145.19 o 
  37   9  -1    10026.42     7198.61   2168.76 o 
   1  11  -1   230228.64   229133.09   3529.08 o 
   3  11  -1   113390.95   110134.14   1905.57 o 
   5  11  -1   159265.30   159135.61   2457.72 o 
   7  11  -1     9878.84     8350.15   1510.03 o 
   9  11  -1    56023.20    54038.91   1831.82 o 
  11  11  -1   127697.20   127110.02   3061.12 o 
  13  11  -1    74803.06    72702.05   2106.22 o 
  15  11  -1    63559.03    63713.40   2283.75 o 
  17  11  -1    60172.62    59233.52   2199.95 o 
  19  11  -1    69768.30    67316.79   2469.77 o 
  21  11  -1    66069.60    66471.08   2541.57 o 
  23  11  -1    34514.21    38663.12   3891.01 o 
  25  11  -1    68970.73    64409.84   2523.28 o 
  27  11  -1    25114.96    23615.78   1726.88 o 
  29  11  -1    37897.50    35906.68   2269.24 o 
  31  11  -1    26821.17    24571.58   1946.64 o 
  33  11  -1    30416.49    30623.73   2465.07 o 
  35  11  -1    29040.39    26739.67   3061.77 o 
  37  11  -1    19142.96    23730.29   3384.26 o 
   1  13  -1   270603.06   277005.25   4749.58 o 
   3  13  -1   141268.02   137455.48   3231.13 o 
   5  13  -1   379398.19   386380.03   7306.62 o 
   7  13  -1   202163.94   203023.47   3789.45 o 
   9  13  -1   224576.16   229674.44   4293.38 o 
  11  13  -1    59673.26    57617.37   2252.61 o 
  13  13  -1     8727.21     7727.28   1008.81 o 
  15  13  -1    50438.95    49288.17   1995.79 o 
  17  13  -1    34630.09    36749.84   2179.71 o 
  19  13  -1    24230.12    22428.84   1576.05 o 
  21  13  -1    52309.99    53534.34   2328.85 o 
  23  13  -1    29884.21    28683.09   2025.47 o 
  25  13  -1    31556.19    28807.46   1802.63 o 
  27  13  -1    15014.06    12813.62   1420.01 o 
  29  13  -1    21958.93    21768.21   1784.19 o 
  31  13  -1    29235.65    30287.85   2381.08 o 
  33  13  -1    32441.76    28381.63   2499.37 o 
  35  13  -1    33231.25    34793.24   2849.59 o 
  37  13  -1    27975.65    30600.92   3148.80 o 
   1  15  -1   155184.39   159277.83   3516.48 o 
   3  15  -1   111918.83   112580.78   2810.90 o 
   5  15  -1   204771.75   205470.13   4102.15 o 
   7  15  -1   129387.64   124094.69   2779.91 o 
   9  15  -1   180204.13   181727.94   4052.84 o 
  11  15  -1    73468.59    72542.73   2530.14 o 
  13  15  -1    23994.04    26161.87   1971.32 o 
  15  15  -1    36100.87    37158.89   2051.12 o 
  17  15  -1    46344.47    39926.81   5743.07 o 
  19  15  -1    29737.35    31749.71   2881.05 o 
  21  15  -1    27396.07    25394.71   1601.86 o 
  23  15  -1    49825.61    50388.98   2229.51 o 
  25  15  -1    20586.50    19026.33   1483.00 o 
  27  15  -1    21685.14    20719.72   1607.79 o 
  29  15  -1    29493.48    29278.88   2250.96 o 
  31  15  -1    27335.99    27772.54   2426.88 o 
  33  15  -1    40539.78    41937.51   3109.40 o 
  35  15  -1    36785.43    37766.35   3091.31 o 
   1  17  -1   107462.41   111676.31   2379.13 o 
   3  17  -1    91542.95    90293.73   2237.23 o 
   5  17  -1    87338.09    86309.70   2251.33 o 
   7  17  -1   109872.24   106712.26   2538.72 o 
   9  17  -1   219957.81   216063.33   4072.78 o 
  11  17  -1    53319.22    56616.01   2172.78 o 
  13  17  -1    21047.66    25585.03   3019.09 o 
  15  17  -1    61822.57    59262.27   2610.24 o 
  17  17  -1    39675.74    42205.05   2278.09 o 
  19  17  -1    82335.73    82594.21   2938.41 o 
  21  17  -1    40409.32    41798.71   2475.74 o 
  23  17  -1    74827.04    75842.24   2758.60 o 
  25  17  -1    11380.23    11917.50   1563.35 o 
  27  17  -1    23429.84    21696.14   1786.12 o 
  29  17  -1    31847.98    30105.80   2474.34 o 
  31  17  -1    25537.35    23481.25   1996.28 o 
  33  17  -1    33647.80    33509.48   2861.47 o 
  35  17  -1    36046.55    38916.78   2936.15 o 
   1  19  -1    21606.74    22174.51   1490.90 o 
   3  19  -1    35857.04    38407.15   2623.34 o 
   5  19  -1    65633.27    68085.52   3432.13 o 
   7  19  -1   154165.70   151704.28   3594.96 o 
   9  19  -1   115117.59   114742.90   3197.64 o 
  11  19  -1    72127.58    70425.30   4325.27 o 
  13  19  -1     6556.35     8213.53   2046.03 o 
  15  19  -1   141602.11   141120.77   3724.19 o 
  17  19  -1    80159.40    80215.23   2694.86 o 
  19  19  -1   118965.42   115819.08   3355.48 o 
  21  19  -1    82071.69    89239.32   3218.76 o 
  23  19  -1    91911.55    96551.13   3233.25 o 
  25  19  -1    25084.34    24695.74   2160.92 o 
  27  19  -1    10153.90    10329.96   2388.40 o 
  29  19  -1    25648.94    24953.20   2507.39 o 
  31  19  -1    15197.54    15871.56   3290.52 o 
  33  19  -1    22394.65    22302.42   4556.60 o 
   1  21  -1    34703.60    37703.63   2273.43 o 
   3  21  -1    30864.92    28930.38   2016.15 o 
   5  21  -1    96304.04    95403.05   2837.34 o 
   7  21  -1    59795.11    58255.10   2308.15 o 
   9  21  -1    92236.03    90134.21   2892.57 o 
  11  21  -1    89601.05    87004.74   2920.30 o 
  13  21  -1    62241.80    60473.35   2492.89 o 
  15  21  -1    82275.69    83949.52   3047.82 o 
  17  21  -1    40162.91    42531.59   3302.55 o 
  19  21  -1   115915.66   120468.16   3729.71 o 
  21  21  -1    84092.30    86540.00   3401.60 o 
  23  21  -1    52635.26    58564.90   3303.74 o 
  25  21  -1    23125.77    22397.21   1909.63 o 
  27  21  -1    10146.34     8391.68   1784.28 o 
  29  21  -1    15536.88    16307.35   3194.69 o 
  31  21  -1    18783.67    18553.93   5008.48 o 
  33  21  -1    20329.34    21084.94   2935.08 o 
   1  23  -1    41685.88    41010.92   1842.25 o 
   3  23  -1    15570.34    14383.03   1448.56 o 
   5  23  -1   113825.90   112615.59   3185.39 o 
   7  23  -1   139155.11   137513.02   3744.73 o 
   9  23  -1   167583.88   167899.03   3977.84 o 
  11  23  -1     7057.65     6968.22   1704.15 o 
  13  23  -1    72519.42    72917.59   4250.11 o 
  15  23  -1    60133.16    59165.82   2967.49 o 
  17  23  -1    46751.44    51274.52   3562.21 o 
  19  23  -1    79259.27    84197.52   3503.69 o 
  21  23  -1    53782.81    58965.01   3365.17 o 
  23  23  -1    37315.14    43326.30   3544.02 o 
  25  23  -1    21471.14    19790.70   2050.97 o 
  27  23  -1    13499.19    11327.53   2993.28 o 
  29  23  -1    19677.97    20136.65   3800.04 o 
  31  23  -1    20618.42    19669.10   2631.43 o 
   1  25  -1    31812.12    29322.28   2123.92 o 
   3  25  -1    33504.95    32806.04   2168.50 o 
   5  25  -1    86234.34    84722.80   2684.60 o 
   7  25  -1    77430.74    77816.19   2876.74 o 
   9  25  -1    69013.25    70676.74   3152.27 o 
  11  25  -1    34032.71    34587.97   2813.70 o 
  13  25  -1    53357.93    52978.47   3424.24 o 
  15  25  -1    26134.07    25918.55   2939.59 o 
  17  25  -1    22668.00    25660.91   4282.59 o 
  19  25  -1    77671.24    80765.69   3580.73 o 
  21  25  -1    62216.59    68722.73   3475.37 o 
  23  25  -1    37659.23    42951.75   3555.97 o 
  25  25  -1    19265.84    19678.65   2452.33 o 
  27  25  -1    15836.19    15049.41   2832.98 o 
  29  25  -1    24959.63    24599.09   3148.64 o 
   1  27  -1    90570.43    86390.02   4327.74 o 
   3  27  -1    74071.58    71438.94   3855.99 o 
   5  27  -1   118625.96   116987.27   4866.28 o 
   7  27  -1    55046.02    59575.85   3067.32 o 
   9  27  -1    41041.98    44721.21   2851.94 o 
  11  27  -1    39279.48    41336.08   3450.71 o 
  13  27  -1    19433.83    17723.96   2795.10 o 
  15  27  -1    29996.06    29979.52   3123.49 o 
  17  27  -1    25381.87    27754.33   4011.75 o 
  19  27  -1    36666.42    38300.93   3591.53 o 
  21  27  -1    21994.06    22171.54   3314.12 o 
  23  27  -1    18255.48    24360.80   4548.82 o 
  25  27  -1    17496.46    18993.19   4715.13 o 
  27  27  -1    13367.91    14320.18   3712.81 o 
  29  27  -1    18721.47    17732.72   3103.08 o 
   1  29  -1    53392.22    55403.04   3760.16 o 
   3  29  -1    48876.26    46448.73   3507.53 o 
   5  29  -1   107866.90   105267.52   4674.39 o 
   7  29  -1    64313.74    63220.36   3984.58 o 
   9  29  -1    47590.07    45794.85   3578.10 o 
  11  29  -1    45372.94    44756.28   3541.38 o 
  13  29  -1    14478.52    16331.87   2887.55 o 
  15  29  -1    26096.92    31475.16   4753.69 o 
  17  29  -1    20415.63    21741.40   4471.71 o 
  19  29  -1    18062.47    18232.41   3452.01 o 
  21  29  -1    15487.54    23094.55   6023.69 o 
  23  29  -1    27057.26    29697.21   3360.57 o 
  25  29  -1    11735.05    12045.81   3200.14 o 
  27  29  -1    13059.08    12914.63   3780.90 o 
   1  31  -1    56670.41    54978.00   3871.29 o 
   3  31  -1    68152.21    65713.84   3971.40 o 
   5  31  -1    50588.47    50912.30   3734.85 o 
   7  31  -1    48339.43    49517.46   4016.01 o 
   9  31  -1    45972.68    47169.17   3654.33 o 
  11  31  -1    49747.55    50298.94   3832.83 o 
  13  31  -1    29462.04    29486.72   3455.65 o 
  15  31  -1    38190.33    42253.21   4144.16 o 
  17  31  -1    21700.39    22071.75   3902.32 o 
  19  31  -1    27436.95    26621.07   3219.79 o 
  21  31  -1    17417.16    16007.88   3278.67 o 
  23  31  -1    13600.39    18316.42   6335.64 o 
  25  31  -1    27365.73    30987.01   3520.17 o 
   1  33  -1    32842.08    33871.94   3463.76 o 
   3  33  -1    40297.48    38590.13   3572.89 o 
   5  33  -1    38297.46    35876.23   3512.34 o 
   7  33  -1    31306.39    32522.19   3412.54 o 
   9  33  -1    21266.33    18493.72   2809.22 o 
  11  33  -1    23417.54    25056.49   3079.39 o 
  13  33  -1    40180.02    39919.79   4133.61 o 
  15  33  -1    66282.98    73735.58   4927.20 o 
  17  33  -1    38853.95    37306.04   4672.00 o 
  19  33  -1    32351.27    36773.11   7059.20 o 
  21  33  -1    20637.14    21063.93   3009.64 o 
   1  35  -1    26767.72    25570.91   3026.76 o 
   3  35  -1    17230.44    17266.40   2877.38 o 
   5  35  -1     9025.18     8393.57   2693.65 o 
   7  35  -1    14908.11    15207.77   2812.95 o 
   9  35  -1    39058.39    40781.04   3698.28 o 
  11  35  -1    38809.67    43816.00   4003.06 o 
  13  35  -1    38476.40    40700.19   4210.10 o 
  15  35  -1    53570.65    56766.92   4725.32 o 
  17  35  -1    40427.35    44208.14   6959.43 o 
  19  35  -1    33760.17    38110.32   7259.12 o 
   1  37  -1    21562.56    20520.20   3046.55 o 
   3  37  -1    17936.26    15018.00   3020.78 o 
   5  37  -1    16730.21    13200.29   2944.20 o 
   7  37  -1     9184.34     9213.44   2857.74 o 
   9  37  -1    26032.59    25231.62   3207.93 o 
  11  37  -1    35679.15    35048.99   3883.14 o 
  13  37  -1    37824.12    41289.61   4842.81 o 
  15  37  -1    43151.43    49401.70   4673.61 o 
   1  39  -1    43166.54    42048.53   4043.33 o 
   3  39  -1    31594.52    26806.11   3337.48 o 
   5  39  -1    35750.54    35348.25   3974.65 o 
   7  39  -1     8876.62     9164.52   2989.80 o 
   9  39  -1    41529.04    41847.44   4007.59 o 
   4   0   0   473224.63   468080.94   9819.91 o 
   8   0   0   851430.94   824635.31  15279.60 o 
  12   0   0   346150.84   342548.53  10447.94 o 
  16   0   0   282458.56   272306.28   7088.95 o 
  20   0   0    49494.24    45668.29   3033.43 o 
  24   0   0    57303.95    59797.63   3200.45 o 
  28   0   0   130123.09   130363.60   5251.01 o 
  32   0   0    88749.38    89380.30   4515.66 o 
  36   0   0    48188.93    52800.76   5465.87 o 
   2   2   0   293590.44   308239.34   6359.02 o 
   4   2   0    39378.61    40453.29   1058.53 o 
   6   2   0   768275.63   756817.63  11519.30 o 
   8   2   0     9283.90     8815.44    571.78 o 
  10   2   0   309499.81   302195.44   5809.66 o 
  12   2   0     1845.05     1373.89    663.85 o 
  14   2   0   578787.94   559309.06  10931.78 o 
  16   2   0    17077.09    19617.17   1165.01 o 
  18   2   0   155552.39   152514.42   3471.39 o 
  20   2   0      581.82     2282.44   1040.55 o 
  22   2   0    98118.30    99594.74   2803.60 o 
  24   2   0    45226.56    49113.21   2265.46 o 
  26   2   0   231190.25   230199.70   4631.79 o 
  28   2   0      304.77     1929.36   1327.76 o 
  30   2   0   101365.40   101439.74   3074.80 o 
  32   2   0      691.51      398.89   1673.93 o 
  34   2   0    74145.66    73803.98   3320.64 o 
  36   2   0     1498.13      235.48   1791.79 o 
  38   2   0    92046.20   100371.31   4877.58 o 
   0   4   0   775425.81   817950.06  17355.60 o 
   2   4   0      427.95      668.98    292.45 o 
   4   4   0   194109.02   197039.59   3194.99 o 
   6   4   0      928.78     1411.48    499.65 o 
   8   4   0   579609.81   572817.44   9360.80 o 
  10   4   0   191665.66   196982.89   3529.73 o 
  12   4   0   474622.22   461984.72   7933.69 o 
  14   4   0    58750.47    61056.24   1762.78 o 
  16   4   0   382227.44   374419.91   6687.91 o 
  18   4   0     5079.73     5402.37    938.42 o 
  20   4   0   145232.41   141471.86   3242.39 o 
  22   4   0      402.91     2031.12   1063.84 o 
  24   4   0   389403.41   385814.09   7027.25 o 
  26   4   0    13854.66    15074.05   1319.20 o 
  28   4   0   195691.69   197016.95   4163.67 o 
  30   4   0    32574.18    32101.83   2671.14 o 
  32   4   0    56598.35    58119.58   2785.73 o 
  34   4   0      222.93    -1326.77   1797.11 o 
  36   4   0    31795.50    32941.19   3109.88 o 
  38   4   0     1115.09     3836.18   2032.14 o 
   2   6   0   754575.94   785424.19  13365.04 o 
   4   6   0    66036.91    68881.44   1312.61 o 
   6   6   0   107641.77   105413.88   2068.04 o 
   8   6   0   100934.34   102839.65   2281.32 o 
  10   6   0   698342.06   693296.50  12840.69 o 
  12   6   0    23775.71    25494.96   1674.31 o 
  14   6   0   718810.69   688394.50  11772.71 o 
  16   6   0    43532.03    43691.48   1642.37 o 
  18   6   0   320544.34   314920.19   5984.06 o 
  20   6   0    31461.46    30933.21   1713.90 o 
  22   6   0   164899.73   160435.09   3614.68 o 
  24   6   0     7044.02     6606.28   1179.95 o 
  26   6   0   124898.02   123631.70   3082.23 o 
  28   6   0     5028.97     3480.92   1342.66 o 
  30   6   0   145559.09   146571.47   3687.27 o 
  32   6   0    11721.87    11741.34   1652.67 o 
  34   6   0    20027.77    21426.14   2020.45 o 
  36   6   0     1799.99     -109.49   1751.19 o 
  38   6   0    48365.99    53247.15   4069.76 o 
   0   8   0   285289.44   290367.94   6742.35 o 
   2   8   0     7965.38     9646.19    645.60 o 
   4   8   0   708146.44   722609.56  11367.04 o 
   6   8   0    49107.57    52581.68   1558.99 o 
   8   8   0   275573.38   271029.59   4672.51 o 
  10   8   0      835.19     1789.13    764.06 o 
  12   8   0   311704.25   295445.94   5552.88 o 
  14   8   0        0.54     -113.53    750.31 o 
  16   8   0   499568.50   477656.94   8708.34 o 
  18   8   0    14816.37    12786.94   1153.14 o 
  20   8   0   379867.19   367594.50   6938.32 o 
  22   8   0    18431.92    16691.76   1258.18 o 
  24   8   0   243272.92   241480.41   4759.38 o 
  26   8   0     7832.22     7208.36   1242.51 o 
  28   8   0    81962.27    84018.03   2764.44 o 
  30   8   0     1204.13      712.85   1371.92 o 
  32   8   0    33156.78    29047.07   3154.98 o 
  34   8   0     1982.87      760.76   1609.76 o 
  36   8   0    46298.98    52315.34   3522.03 o 
  38   8   0     1961.61     4327.42   2131.84 o 
   2  10   0   552320.50   564513.25  10099.05 o 
   4  10   0   348477.38   359418.69   6018.04 o 
   6  10   0   429075.88   436616.72   7006.32 o 
   8  10   0       91.48      694.33    755.78 o 
  10  10   0   448533.34   448730.28   8427.01 o 
  12  10   0    13861.35    14161.75   1010.65 o 
  14  10   0   494451.59   478128.25   9148.44 o 
  16  10   0    27869.01    25246.29   1280.57 o 
  18  10   0   118876.06   112628.16   2608.70 o 
  20  10   0      832.58      322.36    962.77 o 
  22  10   0   171729.67   172466.27   3487.92 o 
  24  10   0    16286.08    14900.89   1287.88 o 
  26  10   0   110490.56   110134.34   2893.09 o 
  28  10   0    14950.20    11989.95   1368.48 o 
  30  10   0   124562.28   130885.87   3498.63 o 
  32  10   0     1592.86     1121.71   1430.14 o 
  34  10   0    75041.56    77669.31   3303.63 o 
  36  10   0     8334.02    10121.97   2114.56 o 
  38  10   0    43052.71    51015.39   3424.53 o 
   0  12   0   416621.81   425378.00  12111.82 o 
   2  12   0    49100.32    48661.24   1569.36 o 
   4  12   0   716160.81   734580.06  12044.39 o 
   6  12   0       37.45      584.98    668.11 o 
   8  12   0   512910.22   514974.69   8246.90 o 
  10  12   0    32383.38    33527.15   1566.99 o 
  12  12   0   248547.13   239101.28   5188.52 o 
  14  12   0     4812.30     5003.64    951.57 o 
  16  12   0   177101.95   177055.52   4204.48 o 
  18  12   0    10516.68     9668.33   1185.03 o 
  20  12   0   182032.83   180995.31   3925.90 o 
  22  12   0    46146.02    44752.02   2062.63 o 
  24  12   0   123849.69   120154.98   2999.36 o 
  26  12   0     3121.70     2313.16   1223.51 o 
  28  12   0   132718.78   134217.05   3299.53 o 
  30  12   0     3168.37     3141.34   1393.35 o 
  32  12   0    57356.45    63297.10   3349.50 o 
  34  12   0     7062.87     4037.13   1846.15 o 
  36  12   0    48825.34    58016.10   3432.36 o 
   2  14   0   346348.38   338336.44   6254.32 o 
   4  14   0     3950.77     2469.40    714.48 o 
   6  14   0   596206.81   594962.56   9477.46 o 
   8  14   0      562.39      196.85    681.98 o 
  10  14   0   363903.97   353858.28   7317.70 o 
  12  14   0     3239.52     2790.16   1125.80 o 
  14  14   0   127479.72   121745.70   3441.77 o 
  16  14   0    42434.18    43353.99   2022.67 o 
  18  14   0   150754.84   147500.58   3798.68 o 
  20  14   0       20.98     -320.63   1049.97 o 
  22  14   0   189996.33   190517.64   3981.54 o 
  24  14   0    16390.99    15589.27   1317.66 o 
  26  14   0    82739.74    84607.62   2619.06 o 
  28  14   0     3493.00     3530.41   1293.84 o 
  30  14   0    87866.75    93416.43   3130.69 o 
  32  14   0     4684.93     6554.72   1667.51 o 
  34  14   0   147290.47   159226.66   4679.85 o 
  36  14   0     2482.76     2338.13   2574.48 o 
   0  16   0   606346.13   615988.81  15833.52 o 
   2  16   0    99519.88   104119.25   2365.52 o 
   4  16   0   530945.69   530130.56   9221.07 o 
   6  16   0   130635.28   136253.27   2850.51 o 
   8  16   0   203966.98   186105.05   3921.75 o 
  10  16   0    87984.52    89454.15   2376.65 o 
  12  16   0   111765.85   111612.80   3054.68 o 
  14  16   0    45833.27    43652.63   2156.46 o 
  16  16   0   168353.42   169814.09   3969.09 o 
  18  16   0     2478.69     2002.32   1271.06 o 
  20  16   0   169369.59   163972.13   3800.13 o 
  22  16   0       14.42      814.89   1200.00 o 
  24  16   0    97038.23   101575.38   2715.00 o 
  26  16   0      424.69     1217.70   1230.53 o 
  28  16   0    64213.29    67709.18   2622.97 o 
  30  16   0     7565.59     9186.67   1535.17 o 
  32  16   0   123766.98   132031.52   3786.40 o 
  34  16   0      390.41     1434.14   4230.12 o 
  36  16   0    65447.68    81649.33   4208.83 o 
   2  18   0   260862.20   264637.00   5899.96 o 
   4  18   0     1089.66      831.97    962.65 o 
   6  18   0   671466.63   682953.75  13630.39 o 
   8  18   0      139.78      641.76   1114.11 o 
  10  18   0   508235.03   503104.06  10136.41 o 
  12  18   0    17991.45    16457.25   1560.28 o 
  14  18   0   142458.88   144040.47   3724.35 o 
  16  18   0       27.54     -197.59   1291.39 o 
  18  18   0   240039.77   234827.30   4878.57 o 
  20  18   0      226.48     -189.87   1260.76 o 
  22  18   0   102579.62   103814.51   2852.37 o 
  24  18   0      449.03     3272.17   1480.48 o 
  26  18   0    56893.61    59435.48   2614.48 o 
  28  18   0     2533.86     3297.49   2235.95 o 
  30  18   0    36235.97    37079.80   3263.32 o 
  32  18   0      656.46      -42.36   1851.00 o 
  34  18   0    71884.81    77889.48   5237.02 o 
   0  20   0    25627.07    23181.45   2487.96 o 
   2  20   0       22.78     -103.03    954.06 o 
   4  20   0   227398.11   229688.31   5316.46 o 
   6  20   0      224.35      539.59   1120.95 o 
   8  20   0   276027.09   272422.69   5914.92 o 
  10  20   0     3199.14     2489.45   1284.89 o 
  12  20   0   162905.67   156255.16   4098.33 o 
  14  20   0      971.04      -74.79   1342.96 o 
  16  20   0   155107.00   154619.38   3839.52 o 
  18  20   0     9001.38     9207.63   1437.81 o 
  20  20   0   336458.59   338183.22   6645.98 o 
  22  20   0      337.81     1883.86   1553.99 o 
  24  20   0   214463.38   215092.95   4804.94 o 
  26  20   0      408.83     1296.49   1812.47 o 
  28  20   0    59344.61    63616.85   3210.98 o 
  30  20   0      460.53      615.45   2852.56 o 
  32  20   0    75069.62    76968.34   4773.02 o 
  34  20   0      337.47    -1302.22   3021.06 o 
   2  22   0    95293.73    92863.83   2755.45 o 
   4  22   0     3297.17     3777.38   1143.80 o 
   6  22   0   165341.89   158374.11   4039.93 o 
   8  22   0     8274.30     8080.80   1286.58 o 
  10  22   0   269383.94   264814.97   5869.58 o 
  12  22   0     8246.41     7164.67   1469.65 o 
  14  22   0   198784.73   199589.33   5037.34 o 
  16  22   0    10699.11    10218.46   1861.56 o 
  18  22   0   361099.44   364067.22   7399.96 o 
  20  22   0     5729.91     7114.39   1454.64 o 
  22  22   0   170887.72   177073.48   4441.35 o 
  24  22   0     1694.77     4833.36   2138.62 o 
  26  22   0    63410.62    67132.13   3358.45 o 
  28  22   0     3157.90     3123.49   2832.86 o 
  30  22   0    61641.04    63543.85   4016.76 o 
  32  22   0      311.97    -1134.88   2280.88 o 
   0  24   0   133915.47   131144.09   5293.02 o 
   2  24   0      410.04     -322.21   1365.76 o 
   4  24   0   365783.13   359402.06   7976.27 o 
   6  24   0    14785.56    15457.95   1428.73 o 
   8  24   0   220729.70   217580.16   5019.22 o 
  10  24   0    19652.15    18213.23   1551.52 o 
  12  24   0   100876.94    96809.09   3197.97 o 
  14  24   0      467.18      609.32   1487.88 o 
  16  24   0   111645.70   113093.09   4032.48 o 
  18  24   0     4932.62     5892.67   2256.01 o 
  20  24   0   217727.19   230413.91   6812.43 o 
  22  24   0     5312.33     7635.99   2796.99 o 
  24  24   0    83782.38    96848.25   3943.46 o 
  26  24   0      372.81     3184.05   2468.13 o 
  28  24   0    43698.57    47095.18   3376.45 o 
  30  24   0    14662.00    16164.75   4220.19 o 
   2  26   0   188377.23   189140.39   4886.33 o 
   4  26   0        6.25     2451.82   1190.36 o 
   6  26   0   303544.19   304687.53   6629.85 o 
   8  26   0     8943.38    10737.74   1420.31 o 
  10  26   0   223735.70   223118.25   5703.89 o 
  12  26   0      457.33      513.89   1638.60 o 
  14  26   0   104323.39   104144.13   4419.10 o 
  16  26   0     1983.00     3968.53   2175.90 o 
  18  26   0    96021.77   103128.55   4696.24 o 
  20  26   0     1035.82     2586.38   2299.99 o 
  22  26   0    70996.18    81116.02   3973.18 o 
  24  26   0     1833.50     7694.80   4185.75 o 
  26  26   0    49060.84    54364.61   3789.37 o 
  28  26   0     4315.72     1330.57   5299.55 o 
  30  26   0    63694.75    66198.73   4223.51 o 
   0  28   0   268116.47   262583.13  11604.63 o 
   2  28   0     1363.78     3487.18   2166.69 o 
   4  28   0   252567.72   248435.39   7892.02 o 
   6  28   0     4426.97     6349.29   2248.24 o 
   8  28   0   178030.11   176037.48   5426.66 o 
  10  28   0    18434.41    17525.32   2508.10 o 
  12  28   0    84175.44    87556.63   4051.25 o 
  14  28   0      363.11     2420.00   2095.55 o 
  16  28   0    45989.50    52260.65   3567.96 o 
  18  28   0    11123.39    17185.54   3181.33 o 
  20  28   0    91406.44    99984.41   4674.69 o 
  22  28   0        9.35     2915.77   2831.04 o 
  24  28   0    47765.74    61072.71   4146.67 o 
  26  28   0       25.72     4420.94   5837.85 o 
  28  28   0    57687.50    64085.20   4153.03 o 
   2  30   0   180922.27   177364.03   6323.78 o 
   4  30   0    24553.51    27431.04   3119.90 o 
   6  30   0   218249.95   211325.83   7114.35 o 
   8  30   0     2471.62     1592.51   2305.09 o 
  10  30   0   130097.30   131716.52   5320.43 o 
  12  30   0       68.23      808.38   2517.44 o 
  14  30   0    87457.89    91590.77   4229.68 o 
  16  30   0    14560.39    27834.16   7380.81 o 
  18  30   0    94962.08   107349.87   5781.23 o 
  20  30   0      173.21    13157.89   9291.27 o 
  22  30   0    52015.95    68015.99   9622.28 o 
  24  30   0     1494.67     4372.17   3386.20 o 
  26  30   0    55531.29    74776.73  13700.78 o 
   0  32   0   161385.72   149499.64   8167.72 o 
   2  32   0     9905.20    14134.39   2549.26 o 
   4  32   0    94218.90    90086.54   4503.11 o 
   6  32   0     4861.30     7432.50   2432.87 o 
   8  32   0    92960.05    87796.65   4489.79 o 
  10  32   0     1125.01     3273.98   2555.34 o 
  12  32   0   117787.82   118833.47   5671.62 o 
  14  32   0    13006.77    13095.28   2873.35 o 
  16  32   0   140307.80   145439.06   6470.72 o 
  18  32   0     2757.91     3152.98   2877.20 o 
  20  32   0    94850.94   106408.84   5758.75 o 
  22  32   0     5721.17     9301.97   3767.17 o 
  24  32   0    80718.57    88356.34   5174.75 o 
   2  34   0    75543.82    73526.15   4262.75 o 
   4  34   0     9637.50    11269.71   2624.95 o 
   6  34   0    86493.50    83334.21   4494.40 o 
   8  34   0     2525.86     3792.71   2514.56 o 
  10  34   0   110842.55   109482.16   5464.17 o 
  12  34   0      590.42     1288.28   2741.08 o 
  14  34   0   125407.11   122898.04   5950.95 o 
  16  34   0    15630.85    14863.05   3706.97 o 
  18  34   0    93765.82   101272.45   5637.35 o 
  20  34   0     2298.54     5369.47   6165.56 o 
   0  36   0   139638.31   131503.92   8455.39 o 
   2  36   0     6197.87     7830.08   2693.86 o 
   4  36   0    71447.62    71958.71   4402.71 o 
   6  36   0     1099.26     1605.20   2581.67 o 
   8  36   0    90721.27    87578.84   4682.92 o 
  10  36   0     3181.45     3597.80   2865.84 o 
  12  36   0   122906.45   123747.88   6025.64 o 
  14  36   0       13.44     2294.13   2961.66 o 
  16  36   0   119406.88   118431.38   6068.94 o 
  18  36   0     1737.93     5600.12   4482.96 o 
   2  38   0    75768.55    71070.33   4488.09 o 
   4  38   0     1616.37     3114.93   2718.27 o 
   6  38   0    49874.85    47708.03   3972.55 o 
   8  38   0     6406.72     8651.66   2854.45 o 
  10  38   0    67462.95    68771.30   4829.75 o 
  12  38   0     8848.54     7376.17   3077.64 o 
  14  38   0   132645.05   134915.30   6490.66 o 
   0  40   0   145472.52   131680.59   8286.38 o 
   2  40   0     1613.42     3107.33   2869.88 o 
   4  40   0   109743.53   115127.04   5534.14 o 
   6  40   0     2203.39     3285.78   2889.62 o 
   1   1   1   262514.50   274944.91   3230.89 o 
   3   1   1   379321.06   388701.50   4568.20 o 
   5   1   1   320741.38   323346.94   4461.65 o 
   7   1   1    61912.57    66077.28   1806.07 o 
   9   1   1   252465.39   256114.48   3512.83 o 
  11   1   1   163020.55   161164.22   2615.18 o 
  13   1   1   167234.84   166147.73   3309.65 o 
  15   1   1    32719.92    33637.15   1584.91 o 
  17   1   1    94391.99    92362.16   2919.70 o 
  19   1   1    27972.59    26877.67   2101.87 o 
  21   1   1     9424.27     8655.44   1032.67 o 
  23   1   1    34888.95    36581.86   1991.62 o 
  25   1   1    59775.51    59671.25   2355.39 o 
  27   1   1    78487.52    83259.61   3055.19 o 
  29   1   1    91984.10    87761.77   4164.43 o 
  31   1   1    30467.78    31294.89   2001.34 o 
  33   1   1    28158.75    27315.68   3164.28 o 
  35   1   1    16563.13    19180.69   2303.80 o 
  37   1   1    21444.16    25051.93   2769.27 o 
  39   1   1    38355.03    48397.06   4705.31 o 
   1   3   1   249174.39   252348.91   4033.98 o 
   3   3   1   212005.92   215174.66   2894.27 o 
   5   3   1   582113.00   592143.63   7126.25 o 
   7   3   1    10621.11    10616.20    659.60 o 
   9   3   1   448349.66   448013.41   5612.89 o 
  11   3   1   171132.86   169931.14   2804.95 o 
  13   3   1   121105.93   118217.70   2450.49 o 
  15   3   1   146573.33   144694.05   2996.38 o 
  17   3   1    47466.86    47581.90   1818.40 o 
  19   3   1    26112.83    28103.86   1453.45 o 
  21   3   1    28763.02    31379.21   1678.77 o 
  23   3   1    45149.76    48022.49   2015.75 o 
  25   3   1    76973.01    78378.40   2429.51 o 
  27   3   1    44190.14    43501.35   2130.56 o 
  29   3   1    29044.88    34456.88   3495.09 o 
  31   3   1    17196.84    15986.78   1778.95 o 
  33   3   1    26492.44    28285.63   2359.71 o 
  35   3   1    17722.42    17335.58   2097.87 o 
  37   3   1    22646.80    29298.91   3647.49 o 
  39   3   1    22856.82    31085.21   4343.82 o 
   1   5   1   342029.38   351692.72   4997.13 o 
   3   5   1   167463.52   170917.92   2500.51 o 
   5   5   1   172799.83   166548.06   2455.73 o 
   7   5   1    33246.05    30743.57    954.38 o 
   9   5   1    49203.45    51041.81   1667.89 o 
  11   5   1   274622.97   270660.22   4011.77 o 
  13   5   1   188464.67   184648.06   3056.39 o 
  15   5   1   242886.77   230726.14   4303.80 o 
  17   5   1    46799.43    45897.93   1693.80 o 
  19   5   1   149170.81   150046.88   3274.86 o 
  21   5   1    46055.83    47817.79   1921.72 o 
  23   5   1    16805.27    15649.92   1199.16 o 
  25   5   1    62936.75    62967.11   2252.63 o 
  27   5   1    63259.54    64186.90   2358.56 o 
  29   5   1    69123.23    68352.41   2727.03 o 
  31   5   1     8681.35     7532.19   1553.36 o 
  33   5   1    16904.67    13957.85   2442.93 o 
  35   5   1    11237.71    10381.40   3569.72 o 
  37   5   1    11283.43    10850.20   3582.88 o 
  39   5   1    16881.23    18426.61   3630.40 o 
   1   7   1    70932.68    65888.27   1267.86 o 
   3   7   1    32097.44    31538.36    900.41 o 
   5   7   1    63010.48    65139.16   2634.32 o 
   7   7   1    81502.37    82320.74   1721.89 o 
   9   7   1   114172.84   113148.31   2135.78 o 
  11   7   1   179927.14   181271.64   2857.78 o 
  13   7   1   216811.56   217776.17   3531.80 o 
  15   7   1   144964.27   139084.48   2748.31 o 
  17   7   1    40214.02    40445.74   2097.55 o 
  19   7   1   192829.70   193113.72   3736.42 o 
  21   7   1    78242.95    76147.93   2249.14 o 
  23   7   1    66766.51    66625.54   2304.27 o 
  25   7   1    97765.30    96009.38   2655.79 o 
  27   7   1    47448.81    47351.66   2186.32 o 
  29   7   1    53467.19    54988.18   2433.25 o 
  31   7   1    14608.58    12712.65   1789.30 o 
  33   7   1    19440.46    16830.58   2596.67 o 
  35   7   1    10647.80     8602.09   2920.04 o 
  37   7   1     9864.18    11576.89   2753.18 o 
   3   9   1   126712.42   128977.34   2562.81 o 
   5   9   1   190843.58   193620.84   3072.47 o 
   7   9   1   152336.67   155837.77   3105.68 o 
   9   9   1    67330.32    70076.34   1729.82 o 
  11   9   1    81138.91    81351.73   2314.19 o 
  13   9   1   185283.81   181405.33   3185.50 o 
  15   9   1   157471.06   152015.48   3066.43 o 
  17   9   1   111947.27   107676.38   2335.08 o 
  19   9   1   117027.71   113052.12   2623.05 o 
  21   9   1    61328.69    61337.12   2039.73 o 
  23   9   1   102213.01   100382.36   2466.41 o 
  25   9   1   100370.27    98705.16   2664.31 o 
  27   9   1    35131.96    33451.67   1771.03 o 
  29   9   1    44593.90    41511.16   2415.34 o 
  31   9   1    10052.30     8281.74   1785.19 o 
  33   9   1    13461.11    12684.00   1765.12 o 
  35   9   1    16705.91    18299.37   2016.72 o 
  37   9   1     7921.40    16529.23   3447.08 o 
   1  11   1   222124.25   226399.67   4209.77 o 
   3  11   1   128849.27   124764.57   2698.48 o 
   5  11   1   130122.90   133654.08   3107.64 o 
   7  11   1    20350.51    19918.67   1308.01 o 
   9  11   1    62658.63    57232.14   1563.25 o 
  11  11   1   141482.45   142896.56   2607.00 o 
  13  11   1    69515.38    68478.71   2025.19 o 
  15  11   1    81461.66    79164.95   2082.94 o 
  17  11   1    52470.13    49110.41   1716.34 o 
  19  11   1    70459.03    68902.23   1961.74 o 
  21  11   1    64916.88    63093.53   2052.39 o 
  23  11   1    21286.46    20822.58   1459.46 o 
  25  11   1    91016.69    88151.72   2481.23 o 
  27  11   1    23150.30    22351.49   1481.08 o 
  29  11   1    35104.30    35343.05   2051.46 o 
  31  11   1    32174.05    33200.61   2102.12 o 
  33  11   1    33763.99    33988.04   3261.24 o 
  35  11   1    26362.15    31338.08   3790.00 o 
  37  11   1    18662.15    21446.07   2461.39 o 
   1  13   1   250364.14   257557.94   4937.54 o 
   3  13   1   108578.04   108804.30   2361.12 o 
   5  13   1   415258.69   418993.88   7074.50 o 
   7  13   1   195783.89   199152.63   3741.09 o 
   9  13   1   205029.52   212453.02   3886.15 o 
  11  13   1    67092.83    67825.93   1771.44 o 
  13  13   1     4347.91     4188.62    959.54 o 
  15  13   1    41819.71    38375.71   1798.90 o 
  17  13   1    36270.34    36963.45   1749.41 o 
  19  13   1    23083.82    21837.44   1178.01 o 
  21  13   1    47299.38    47797.41   1913.68 o 
  23  13   1    44316.55    44235.05   2013.18 o 
  25  13   1    26951.79    25981.13   1682.87 o 
  27  13   1    14986.90    13457.37   1387.13 o 
  29  13   1    25963.39    25015.47   1655.82 o 
  31  13   1    33890.56    33799.83   2731.33 o 
  33  13   1    27651.77    29489.03   3056.57 o 
  35  13   1    34245.48    42819.55   3021.14 o 
  37  13   1    30222.49    35185.52   3758.12 o 
   1  15   1   188710.16   200036.22   3364.98 o 
   3  15   1   142366.02   142864.70   2714.28 o 
   5  15   1   198716.27   196924.80   3779.14 o 
   7  15   1   131719.61   130106.56   2767.21 o 
   9  15   1   198167.59   201201.55   3865.49 o 
  11  15   1    62996.28    62915.40   1879.44 o 
  13  15   1    32966.20    31637.45   1687.34 o 
  15  15   1    37687.42    36067.86   1843.20 o 
  17  15   1    28979.11    29579.80   1612.76 o 
  19  15   1    47358.26    46289.52   2079.20 o 
  21  15   1    26480.47    26338.67   1511.29 o 
  23  15   1    41927.79    45731.99   1983.17 o 
  25  15   1    22421.55    22361.56   1565.70 o 
  27  15   1    19023.26    17796.37   1636.28 o 
  29  15   1    22684.38    25022.02   1927.19 o 
  31  15   1    37297.84    38564.65   4022.50 o 
  33  15   1    37845.60    49157.51   3058.36 o 
  35  15   1    35006.80    49157.84   3095.59 o 
   1  17   1    83592.51    86342.02   2096.83 o 
   3  17   1    88673.61    88565.85   1974.09 o 
   5  17   1    80068.29    78362.70   2082.15 o 
   7  17   1   116519.98   110820.48   2372.65 o 
   9  17   1   174716.45   170709.25   4518.75 o 
  11  17   1    56630.11    53879.57   2558.50 o 
  13  17   1    43626.55    44254.23   3245.04 o 
  15  17   1    70395.23    72363.95   2191.54 o 
  17  17   1    38716.96    41426.04   1911.63 o 
  19  17   1    90005.14    91036.48   2454.88 o 
  21  17   1    46733.77    49287.40   2131.35 o 
  23  17   1    75545.02    79171.03   2518.34 o 
  25  17   1    17134.52    17674.58   1561.09 o 
  27  17   1    18288.96    17944.02   1551.89 o 
  29  17   1    41964.76    43747.67   3923.92 o 
  31  17   1    22618.03    20594.63   2354.78 o 
  33  17   1    36660.41    41656.97   3641.47 o 
  35  17   1    36594.43    53324.44   9171.85 o 
   1  19   1    18016.27    17361.54    975.73 o 
   3  19   1    18822.84    19401.68   1146.08 o 
   5  19   1    76257.45    76531.07   2008.82 o 
   7  19   1   162923.80   159950.61   3274.52 o 
   9  19   1   135364.48   129708.66   3371.38 o 
  11  19   1    44505.72    42195.38   2446.91 o 
  13  19   1    21951.94    19996.70   2129.10 o 
  15  19   1   134548.16   133457.64   3542.54 o 
  17  19   1    68313.13    69001.22   2691.69 o 
  19  19   1   119421.02   122619.19   3119.58 o 
  21  19   1    80940.54    85122.07   2685.25 o 
  23  19   1    94173.45    95677.89   2753.59 o 
  25  19   1    23252.25    22067.65   1744.02 o 
  27  19   1    19751.17    18396.92   1767.11 o 
  29  19   1    22488.82    23506.90   2570.79 o 
  31  19   1    21162.73    19988.89   3209.47 o 
  33  19   1    19267.87    13561.98   3917.80 o 
   1  21   1    51395.82    52777.23   1724.57 o 
   3  21   1    35765.65    34819.09   1740.85 o 
   5  21   1    98393.93    98078.92   2808.73 o 
   7  21   1    60021.55    58015.39   2286.95 o 
   9  21   1    94534.95    93889.66   2925.78 o 
  11  21   1   109076.13   106148.06   3092.43 o 
  13  21   1    57537.20    57436.84   2580.69 o 
  15  21   1    80536.39    79616.95   2998.40 o 
  17  21   1    27686.71    32522.33   2504.62 o 
  19  21   1   121384.59   120233.36   3451.51 o 
  21  21   1    86700.94    89476.33   2876.58 o 
  23  21   1    48932.63    57246.70   3105.91 o 
  25  21   1    19171.66    20182.54   1853.04 o 
  27  21   1     9665.82    10292.43   1826.65 o 
  29  21   1    15281.29    16511.90   3709.62 o 
  31  21   1    17114.25    12259.29   3690.35 o 
  33  21   1    18870.91    14853.80   3494.67 o 
   1  23   1    35909.68    36384.14   1901.84 o 
   3  23   1    11046.78    10404.25   1297.50 o 
   5  23   1   109208.94   110857.65   3114.24 o 
   7  23   1   142484.53   142334.67   3656.36 o 
   9  23   1   143461.36   142187.88   4046.78 o 
  11  23   1    18078.06    18565.83   1838.54 o 
  13  23   1    52954.38    52919.19   2595.64 o 
  15  23   1    84444.91    85994.86   3331.37 o 
  17  23   1    58543.94    58946.09   2804.88 o 
  19  23   1    74270.06    73848.20   3188.44 o 
  21  23   1    52027.36    56620.66   3021.08 o 
  23  23   1    43703.21    44937.14   2955.91 o 
  25  23   1    24067.74    22476.06   1935.75 o 
  27  23   1     9662.33    10122.36   2355.77 o 
  29  23   1    24905.64    24137.13   3137.73 o 
  31  23   1    18340.86    19234.29   2800.44 o 
   1  25   1    33031.34    32616.94   1950.01 o 
   3  25   1    37241.95    38212.74   2002.94 o 
   5  25   1    88514.70    87910.70   2801.78 o 
   7  25   1    60551.99    60232.14   2530.64 o 
   9  25   1    95486.64    95079.55   2987.80 o 
  11  25   1    21859.29    21432.13   1899.57 o 
  13  25   1    50845.32    50462.88   2579.82 o 
  15  25   1    18269.47    18876.58   1807.31 o 
  17  25   1    28487.52    29800.99   3041.64 o 
  19  25   1    79639.80    87372.45   3667.40 o 
  21  25   1    57342.62    65954.68   3767.15 o 
  23  25   1    43397.37    49150.02   3449.68 o 
  25  25   1    16726.88    17282.08   2064.34 o 
  27  25   1    25783.40    25501.65   2655.69 o 
  29  25   1    19900.14    18832.72   5765.82 o 
   1  27   1    91296.36    88645.95   3149.93 o 
   3  27   1    68045.27    67821.54   2507.75 o 
   5  27   1   116847.48   117979.99   3338.52 o 
   7  27   1    56544.27    56105.92   2462.58 o 
   9  27   1    40270.73    41341.87   2341.03 o 
  11  27   1    53762.69    54788.22   2574.65 o 
  13  27   1    16858.58    18213.30   2011.57 o 
  15  27   1    28331.83    30344.25   2412.04 o 
  17  27   1    34125.86    33117.66   3942.74 o 
  19  27   1    29527.84    35750.88   4926.04 o 
  21  27   1    21757.03    23702.93   4069.67 o 
  23  27   1    24383.56    28313.64   3425.74 o 
  25  27   1    12736.89    11571.28   2429.60 o 
  27  27   1    11284.74     9276.61   3458.19 o 
  29  27   1    23290.72    22113.89   2560.53 o 
   1  29   1    54001.09    55797.40   2756.76 o 
   3  29   1    61169.77    59260.28   3066.49 o 
   5  29   1   101547.41   100917.58   3879.49 o 
   7  29   1    71918.25    73306.73   3318.55 o 
   9  29   1    54325.90    56856.88   3243.90 o 
  11  29   1    37136.19    42677.97   3700.72 o 
  13  29   1     6251.18    12482.36   3650.33 o 
  15  29   1    36001.36    38338.63   3763.25 o 
  17  29   1    12690.76    21999.50   4397.26 o 
  19  29   1    19443.17    22195.50   4001.18 o 
  21  29   1    17119.35    19401.34   4435.24 o 
  23  29   1    18594.15    23430.30   4428.93 o 
  25  29   1    19557.61    17373.46   2746.39 o 
  27  29   1    14253.29    14295.13   5606.60 o 
   1  31   1    57503.97    56197.64   3727.09 o 
   3  31   1    55192.67    52662.79   3645.69 o 
   5  31   1    62231.09    62127.02   3803.88 o 
   7  31   1    34623.64    37110.59   3304.11 o 
   9  31   1    46970.87    44345.75   3739.39 o 
  11  31   1    48680.09    51595.97   3974.65 o 
  13  31   1    34621.41    36429.99   3703.66 o 
  15  31   1    28642.99    32505.46   3620.63 o 
  17  31   1    25499.23    24721.29   3179.12 o 
  19  31   1    25701.67    28309.32   3328.62 o 
  21  31   1    19349.70    23126.38   4400.18 o 
  23  31   1    19424.10    17162.77   2762.05 o 
  25  31   1    20525.91    21880.11   2993.57 o 
   1  33   1    28604.53    30532.21   3263.76 o 
   3  33   1    55118.49    51957.30   3550.35 o 
   5  33   1    28328.36    27719.00   2981.63 o 
   7  33   1    35371.45    34013.06   3586.14 o 
   9  33   1    22703.34    22714.80   2891.85 o 
  11  33   1    21450.03    21549.99   2971.80 o 
  13  33   1    41974.45    43902.17   4001.24 o 
  15  33   1    75352.58    78103.59   4823.29 o 
  17  33   1    36612.76    36701.36   4038.20 o 
  19  33   1    36788.99    40015.22   4282.73 o 
  21  33   1    24860.27    27789.94   3529.44 o 
   1  35   1    22703.03    20371.61   2744.47 o 
   3  35   1    15451.98    15707.97   2670.66 o 
   5  35   1    11705.10    12888.57   2603.09 o 
   7  35   1    14681.60    13760.99   2731.43 o 
   9  35   1    31537.56    32902.32   3810.18 o 
  11  35   1    45986.66    46265.13   4089.18 o 
  13  35   1    39322.02    37360.21   3978.17 o 
  15  35   1    47739.43    48226.98   4365.09 o 
  17  35   1    41201.37    44516.95   4348.18 o 
  19  35   1    35732.57    40470.36   4456.70 o 
   1  37   1    19914.15    17638.11   2819.66 o 
   3  37   1    18737.95    16765.36   2832.88 o 
   5  37   1    19263.58    18708.26   2844.44 o 
   7  37   1     4697.78     3246.65   2719.50 o 
   9  37   1    33346.09    33362.45   3900.28 o 
  11  37   1    32611.78    32042.87   3658.04 o 
  13  37   1    40850.79    44941.59   4315.08 o 
  15  37   1    39532.86    38417.56   4254.89 o 
   1  39   1    46127.24    44904.80   3937.28 o 
   3  39   1    32181.92    30869.18   3423.63 o 
   5  39   1    41541.54    41965.21   4136.79 o 
   7  39   1    14333.29    12094.62   3015.62 o 
   9  39   1    31533.58    31657.10   3805.04 o 
   2   0   2   182735.80   187365.81   3183.06 o 
   6   0   2    53857.79    55371.00   2029.93 o 
  10   0   2   119887.23   122796.21   2988.50 o 
  14   0   2   276170.00   266962.78   7696.38 o 
  18   0   2     6563.64    13874.35   4696.81 o 
  22   0   2    21401.62    20980.09   2365.20 o 
  26   0   2    59914.03    62438.07   3588.78 o 
  30   0   2    67654.26    76403.23   4054.42 o 
  34   0   2    17315.58    22840.08   3214.79 o 
  38   0   2    53311.63    74630.98   5472.37 o 
   0   2   2   835624.44   875588.50  13707.34 o 
   2   2   2    33501.23    32982.18    718.55 o 
   4   2   2   429455.81   428301.97   5063.16 o 
   6   2   2    84303.30    87441.71   1430.70 o 
   8   2   2    63701.49    62779.57   1344.58 o 
  10   2   2    43794.37    45847.98   1247.14 o 
  12   2   2    69183.33    68677.60   1846.86 o 
  14   2   2    28749.41    30915.35   1464.36 o 
  16   2   2    46542.39    49597.01   1814.89 o 
  18   2   2     2940.14     5604.35   1143.42 o 
  20   2   2    21074.50    23245.75   1365.39 o 
  22   2   2     1342.67     1655.88    982.06 o 
  24   2   2    47953.64    46889.99   1893.77 o 
  26   2   2     3925.34     2594.47   1140.38 o 
  28   2   2    89953.79    91978.03   2894.38 o 
  30   2   2     4240.61     4041.47   1448.99 o 
  32   2   2    16222.74    16932.71   1649.35 o 
  34   2   2      197.40     -433.13   1518.96 o 
  36   2   2    30193.32    35947.66   4882.23 o 
  38   2   2      403.01     6557.68   4648.62 o 
   2   4   2   132423.72   129593.17   1891.65 o 
   4   4   2     1249.05      757.65    388.53 o 
   6   4   2     4089.13     3750.62    661.11 o 
   8   4   2    48023.50    48750.22   1222.17 o 
  10   4   2   123710.80   125817.18   2277.85 o 
  12   4   2    48867.27    46724.23   1460.48 o 
  14   4   2   331614.41   328495.97   5288.92 o 
  16   4   2     5966.41     5228.97    772.01 o 
  18   4   2    50398.75    53719.04   1750.20 o 
  20   4   2    11956.17    11381.24   1078.68 o 
  22   4   2    53616.80    53718.61   1990.33 o 
  24   4   2     4527.34     3420.38   1144.94 o 
  26   4   2    54330.09    53656.20   2443.82 o 
  28   4   2    10545.11     9949.96   1569.72 o 
  30   4   2    53281.00    53079.52   2539.56 o 
  32   4   2     6800.86     7149.76   1555.87 o 
  34   4   2    18269.33    21711.36   2320.14 o 
  36   4   2     2786.35     3798.44   2938.87 o 
  38   4   2    25479.15    31007.13   4609.83 o 
   0   6   2    96176.04    96436.79   3054.51 o 
   2   6   2   135468.89   134374.28   2262.75 o 
   4   6   2    15728.10    16228.13    626.44 o 
   6   6   2    34570.36    36353.47   1181.00 o 
   8   6   2    27602.35    24878.02    899.93 o 
  10   6   2    12222.65     9377.76    640.72 o 
  12   6   2   107121.15   102924.33   1729.12 o 
  14   6   2    18139.43    18955.41    931.42 o 
  16   6   2   256391.30   253165.92   4141.60 o 
  18   6   2     6165.19     5773.65    867.87 o 
  20   6   2    99237.95    96182.96   2355.84 o 
  22   6   2     3683.89     3493.98    923.97 o 
  24   6   2   132170.27   130208.38   3862.46 o 
  26   6   2     1900.85      368.29   1129.51 o 
  28   6   2    78166.98    76226.84   2617.61 o 
  30   6   2     5270.46     6074.07   1616.11 o 
  32   6   2     6784.09     5472.24   1748.87 o 
  34   6   2      332.13      883.33   2064.92 o 
  36   6   2     9498.09     9201.32   2083.68 o 
  38   6   2      885.52     6297.90   3576.76 o 
   2   8   2    41487.97    42137.80   1107.06 o 
   4   8   2    14730.00    16084.15    731.16 o 
   6   8   2    81503.48    79332.81   1839.05 o 
   8   8   2     1375.54      825.60    707.16 o 
  10   8   2   266663.25   273851.44   4445.03 o 
  12   8   2    87013.25    90279.53   1845.22 o 
  14   8   2   147321.59   145969.75   2641.27 o 
  16   8   2    16558.69    14883.83    955.35 o 
  18   8   2    96757.48    96268.28   2221.18 o 
  20   8   2     3827.33     2919.06    839.17 o 
  22   8   2    64486.29    65711.49   2085.23 o 
  24   8   2    15153.26    13572.27   1178.07 o 
  26   8   2    59656.70    59212.06   2151.48 o 
  28   8   2     1072.93    -1037.71   1212.17 o 
  30   8   2    25209.66    25149.94   1978.51 o 
  32   8   2     2509.45     1446.42   1824.73 o 
  34   8   2    16964.07    18965.01   3231.32 o 
  36   8   2     2927.25     9403.88   2661.46 o 
  38   8   2    16791.08    21794.11   4935.02 o 
   0  10   2   234434.02   242421.16   5855.85 o 
   2  10   2    87991.81    92585.16   1805.49 o 
   4  10   2    82427.14    86885.62   2480.81 o 
   6  10   2    31771.33    32890.80   1210.69 o 
   8  10   2    78552.27    80986.45   2056.17 o 
  10  10   2     5601.49     6004.99    767.43 o 
  12  10   2    80839.94    84741.62   2161.14 o 
  14  10   2    39931.84    39769.84   1546.13 o 
  16  10   2   125419.00   122761.52   2655.37 o 
  18  10   2     9983.91     9177.12    916.92 o 
  20  10   2    59031.37    59197.05   1869.01 o 
  22  10   2    24736.21    24018.50   1408.22 o 
  24  10   2    76955.36    75962.08   2359.40 o 
  26  10   2    16964.67    14442.40   1299.35 o 
  28  10   2    29765.85    27856.00   1749.87 o 
  30  10   2      543.22      726.11   1398.40 o 
  32  10   2    18338.41    18759.98   2385.96 o 
  34  10   2     4072.79     6731.18   2479.18 o 
  36  10   2    10372.44    14744.19   4431.51 o 
   2  12   2    95952.52    96575.66   1825.14 o 
   4  12   2    21840.08    23302.23   1180.89 o 
   6  12   2   181946.63   187396.20   3159.54 o 
   8  12   2    10967.76    11485.32    747.04 o 
  10  12   2   100396.85   100154.03   2221.31 o 
  12  12   2     1692.03     1209.38    795.04 o 
  14  12   2    33869.23    35075.41   1602.49 o 
  16  12   2    29313.86    29006.89   1432.06 o 
  18  12   2    63578.60    65944.63   1898.63 o 
  20  12   2     2123.49     2553.99    977.66 o 
  22  12   2    25738.72    28467.73   1903.91 o 
  24  12   2    19975.36    18218.24   1304.66 o 
  26  12   2    41285.11    40262.11   2093.89 o 
  28  12   2     2861.58     2607.09   1244.85 o 
  30  12   2    45626.26    49163.75   2511.73 o 
  32  12   2     1521.76     4250.19   1542.81 o 
  34  12   2    61956.43    72662.04   3163.13 o 
  36  12   2     9225.67    13407.88   2244.90 o 
   0  14   2   225271.03   229930.91   5404.70 o 
   2  14   2    28975.19    29481.77   1142.75 o 
   4  14   2   220673.20   219552.89   3657.54 o 
   6  14   2     7786.62     7454.46    758.32 o 
   8  14   2    87861.62    86643.26   1845.20 o 
  10  14   2    55607.92    56394.30   1558.82 o 
  12  14   2    42479.60    45251.37   1623.41 o 
  14  14   2     1473.25     3505.48    949.97 o 
  16  14   2     9134.76     9095.24   1935.88 o 
  18  14   2     7162.74     7006.04   1035.35 o 
  20  14   2    79582.17    81874.33   2240.61 o 
  22  14   2     8124.81     9349.07   1147.84 o 
  24  14   2    34712.32    37811.63   2015.14 o 
  26  14   2     2457.24     4027.11   1277.97 o 
  28  14   2    22715.72    19513.63   2064.88 o 
  30  14   2     2849.21     4008.68   1601.13 o 
  32  14   2    52708.54    60840.90   2987.02 o 
  34  14   2      944.51     4394.78   2637.04 o 
  36  14   2    37669.76    49353.34   5259.26 o 
   2  16   2    77353.75    75588.87   1727.23 o 
   4  16   2      615.59      620.50    705.64 o 
   6  16   2   263488.31   264158.84   5088.16 o 
   8  16   2     6332.16     5564.57    864.14 o 
  10  16   2    92538.77    91826.73   2074.07 o 
  12  16   2    17137.91    16831.76   1154.76 o 
  14  16   2    49034.20    47030.58   1961.17 o 
  16  16   2     2935.53     1575.76   1188.83 o 
  18  16   2    49171.35    52384.10   2186.26 o 
  20  16   2     3712.44     3793.46   1104.35 o 
  22  16   2    22012.83    26596.16   1949.07 o 
  24  16   2      161.42     2330.16   1243.17 o 
  26  16   2    28526.39    28305.67   2043.95 o 
  28  16   2     5317.71     3395.00   1660.41 o 
  30  16   2    30634.41    34261.29   2741.11 o 
  32  16   2     1318.40     2037.28   2782.23 o 
  34  16   2    47927.61    59003.64   4054.25 o 
   0  18   2    18210.42    18370.69   1538.76 o 
   2  18   2     6183.28     5091.88    842.31 o 
   4  18   2   138958.27   139817.30   2679.99 o 
   6  18   2    30968.38    30947.02   1484.11 o 
   8  18   2   116189.13   116239.09   2801.31 o 
  10  18   2    26805.38    26657.35   1538.73 o 
  12  18   2    43676.78    42484.15   1700.83 o 
  14  18   2    11341.80    11655.03   1201.65 o 
  16  18   2    12154.57    13846.67   1325.20 o 
  18  18   2     1357.36     1660.97   1270.16 o 
  20  18   2   167357.00   166546.19   3556.89 o 
  22  18   2      846.88     2140.40   1225.69 o 
  24  18   2    50951.78    55111.65   2386.28 o 
  26  18   2     2340.47     2465.29   1431.78 o 
  28  18   2    13240.45    12072.28   1677.83 o 
  30  18   2    14039.93    11918.69   1850.39 o 
  32  18   2    37046.22    43735.16   3827.75 o 
  34  18   2      367.75     -458.01   2796.11 o 
   2  20   2    17138.45    17141.58   1020.11 o 
   4  20   2     5138.05     4574.53    861.82 o 
   6  20   2    95627.67    91536.86   2386.72 o 
   8  20   2    19192.50    19432.83   1220.11 o 
  10  20   2   111469.41   111766.60   2852.22 o 
  12  20   2     2564.26     1529.32   1370.92 o 
  14  20   2    75150.21    76882.06   2940.06 o 
  16  20   2     1207.98     1579.03   1160.63 o 
  18  20   2   156878.50   157825.83   3709.15 o 
  20  20   2     5200.99     3973.61   1344.69 o 
  22  20   2    52533.92    57563.71   2398.04 o 
  24  20   2      212.13     1670.76   1407.28 o 
  26  20   2    13931.12    13563.32   1631.20 o 
  28  20   2      245.73      725.46   2058.17 o 
  30  20   2    17441.50    19266.31   3268.16 o 
  32  20   2      517.64     3357.40   4348.98 o 
   0  22   2     1295.42      589.89   1465.92 o 
   2  22   2     2150.82     1295.23    873.52 o 
   4  22   2    92270.69    91743.90   2456.89 o 
   6  22   2     4690.59     4957.67   1023.98 o 
   8  22   2    57852.34    56782.46   2221.43 o 
  10  22   2    27120.23    26014.09   1835.56 o 
  12  22   2    29511.72    31345.45   2211.41 o 
  14  22   2      108.71      -92.75   1460.63 o 
  16  22   2    78092.05    83275.41   3089.35 o 
  18  22   2     3659.01     2561.55   1671.66 o 
  20  22   2   135472.28   137646.83   4185.31 o 
  22  22   2      287.55     1680.27   1388.59 o 
  24  22   2    76182.45    78305.11   2978.81 o 
  26  22   2      215.12     1742.77   2500.29 o 
  28  22   2    18354.48    15323.73   2297.73 o 
  30  22   2     2290.62     -986.54   2138.83 o 
  32  22   2    31868.09    28231.76   5517.88 o 
   2  24   2    12074.52    13175.88   1229.78 o 
   4  24   2    11126.24    10692.09   1572.02 o 
   6  24   2    91589.70    91596.67   2923.03 o 
   8  24   2     4968.19     5657.05   1400.62 o 
  10  24   2   144929.36   142226.17   3923.91 o 
  12  24   2    10234.98    10586.25   1571.90 o 
  14  24   2    19072.04    20552.96   1782.97 o 
  16  24   2     3779.93     4031.03   1627.77 o 
  18  24   2    96384.46   100874.13   3524.45 o 
  20  24   2      631.59     1882.39   1736.61 o 
  22  24   2    74490.96    81345.44   3734.58 o 
  24  24   2     2156.46     3307.91   2617.60 o 
  26  24   2    17400.84    18273.18   2113.15 o 
  28  24   2     6186.10     7106.53   2263.88 o 
  30  24   2    21808.48    23078.66   3664.90 o 
   0  26   2   116129.89   116413.28   4175.33 o 
   2  26   2     9704.70     9726.80   1205.78 o 
   4  26   2   138381.27   139139.16   3695.98 o 
   6  26   2    20573.41    20273.43   1593.68 o 
   8  26   2    75819.52    75434.64   2846.88 o 
  10  26   2    13507.04    13300.83   1580.99 o 
  12  26   2    11967.25    14515.20   1668.09 o 
  14  26   2     6296.45     7713.18   1637.74 o 
  16  26   2    32200.37    32924.16   2431.21 o 
  18  26   2     9250.27     9998.37   2010.44 o 
  20  26   2    25230.91    27559.14   2746.82 o 
  22  26   2     4584.56     8803.15   2215.76 o 
  24  26   2    17011.64    19584.21   2250.69 o 
  26  26   2     1117.97     3024.90   3167.20 o 
  28  26   2    25838.98    24697.11   2665.24 o 
   2  28   2    91422.79    88311.87   2920.83 o 
   4  28   2    17770.08    16552.15   1527.14 o 
   6  28   2   119866.93   119616.66   3554.91 o 
   8  28   2     1639.05     1778.91   1446.51 o 
  10  28   2    54485.91    54717.90   2590.32 o 
  12  28   2     9748.61     8194.91   1636.90 o 
  14  28   2    22539.83    25883.21   2802.12 o 
  16  28   2     8263.18     7531.17   2162.21 o 
  18  28   2    15704.31    16597.03   2808.05 o 
  20  28   2      412.40     1886.88   3200.86 o 
  22  28   2    22823.61    26204.08   5152.41 o 
  24  28   2     2307.32     2983.92   3717.54 o 
  26  28   2    10202.34    10956.14   6391.39 o 
   0  30   2    88150.93    84880.34   4601.27 o 
   2  30   2     3567.49     3433.19   1862.80 o 
   4  30   2    64977.53    62692.63   2858.72 o 
   6  30   2       36.26      978.64   1833.58 o 
   8  30   2    53819.93    56838.20   2836.72 o 
  10  30   2     4249.00     7081.95   2063.50 o 
  12  30   2    17784.49    17464.21   2638.20 o 
  14  30   2      682.67     2955.79   2083.58 o 
  16  30   2    27473.24    28634.52   3278.08 o 
  18  30   2     5162.11     9925.44   3483.19 o 
  20  30   2    40062.52    51551.29   5871.53 o 
  22  30   2     8341.44    20570.44   6394.50 o 
  24  30   2    16125.96    18021.53   3021.94 o 
   2  32   2    40104.75    39422.21   3263.22 o 
   4  32   2    28946.16    27250.96   3273.24 o 
   6  32   2    32883.91    35583.29   5403.66 o 
   8  32   2      332.92      497.89   2291.87 o 
  10  32   2    43343.28    43123.40   3745.38 o 
  12  32   2     3994.44     3807.27   2508.43 o 
  14  32   2    60914.84    58027.60   4258.48 o 
  16  32   2    13594.60    14805.18   2879.80 o 
  18  32   2    25603.15    25888.29   3255.43 o 
  20  32   2        6.68     -642.02   2796.72 o 
  22  32   2    23929.67    23994.63   3720.82 o 
   0  34   2    11426.27     8892.88   3334.31 o 
   2  34   2     3718.76     4352.79   2296.12 o 
   4  34   2    26924.58    27011.68   3018.16 o 
   6  34   2     8158.26     8082.88   2433.69 o 
   8  34   2    31833.11    30392.52   3558.63 o 
  10  34   2       46.38     -465.16   2448.75 o 
  12  34   2    52253.96    51608.90   4123.35 o 
  14  34   2      436.92      502.48   2624.54 o 
  16  34   2    62294.85    63408.07   4584.60 o 
  18  34   2    10159.41    10573.21   2995.37 o 
  20  34   2    53591.13    58727.24   4776.38 o 
   2  36   2    29401.60    28922.13   3110.50 o 
   4  36   2     1182.53     2021.81   2486.03 o 
   6  36   2    12587.62    11069.91   2656.45 o 
   8  36   2     1848.95     2075.53   2547.86 o 
  10  36   2    34926.56    33822.97   3783.39 o 
  12  36   2      892.43     1520.69   3877.19 o 
  14  36   2    74884.10    72176.83   4827.99 o 
  16  36   2     2721.64     3166.61   4195.73 o 
   0  38   2    92331.45    91087.63   6585.55 o 
   2  38   2     1289.71     3696.57   2614.73 o 
   4  38   2    24935.07    23696.08   3074.22 o 
   6  38   2     3223.77     2545.24   2631.11 o 
   8  38   2    18790.22    18290.41   3019.95 o 
  10  38   2    10978.68     9146.33   2873.43 o 
  12  38   2    38918.43    38354.61   4182.65 o 
   2  40   2    28001.13    25637.77   3192.82 o 
   1   1   3   383497.94   396978.94   4368.72 o 
   3   1   3   377291.47   386493.25   4536.03 o 
   5   1   3   321404.81   326155.88   4230.52 o 
   7   1   3    49894.53    50270.77   1141.97 o 
   9   1   3   131143.89   129400.78   1915.54 o 
  11   1   3   129787.45   128090.20   2247.91 o 
  13   1   3   147273.33   141335.66   2519.15 o 
  15   1   3   153267.22   148764.16   3136.59 o 
  17   1   3    30630.90    28942.62   1423.06 o 
  19   1   3    61505.13    60488.50   1774.58 o 
  21   1   3    12752.60    11175.53   1053.60 o 
  23   1   3    28626.95    29377.37   1817.06 o 
  25   1   3    75729.75    75760.11   3178.29 o 
  27   1   3    76198.32    70251.87   2760.20 o 
  29   1   3    58144.59    55131.87   2493.54 o 
  31   1   3    30416.00    28160.67   2572.31 o 
  33   1   3    19710.66    25772.86   2529.14 o 
  35   1   3    23878.60    33288.27   3139.80 o 
  37   1   3    28192.94    43054.32   3673.72 o 
   1   3   3   421959.34   433744.16   4999.77 o 
   3   3   3   151355.95   152275.27   2085.83 o 
   5   3   3    64287.26    63035.35   1240.20 o 
   7   3   3    62387.75    60903.00   1439.88 o 
   9   3   3   198238.97   197795.36   2881.59 o 
  11   3   3   241563.25   240168.09   3677.08 o 
  13   3   3   150074.75   146878.95   2803.53 o 
  15   3   3   112788.47   107713.07   2525.56 o 
  17   3   3    46887.15    47564.88   1540.43 o 
  19   3   3    66217.97    63835.29   1889.44 o 
  21   3   3    36100.58    36080.02   1642.49 o 
  23   3   3    66156.05    61823.15   2026.53 o 
  25   3   3    64999.38    59182.67   2311.07 o 
  27   3   3    59868.68    56029.18   2701.01 o 
  29   3   3    58069.99    58486.72   3038.79 o 
  31   3   3    35817.03    34374.26   2676.49 o 
  33   3   3    33947.23    40341.16   2654.71 o 
  35   3   3    14935.32    16853.50   2403.86 o 
  37   3   3    19435.94    31546.91   3548.26 o 
   1   5   3   106574.12   111715.03   2521.52 o 
   3   5   3   155618.30   156389.73   2328.75 o 
   5   5   3   146923.75   150494.47   2175.35 o 
   7   5   3   123762.88   122046.08   2306.17 o 
   9   5   3   155239.28   151932.63   2382.46 o 
  11   5   3   117829.73   113451.84   2257.53 o 
  13   5   3   173783.45   166199.36   2863.69 o 
  15   5   3   214691.20   213746.50   3490.95 o 
  17   5   3   143148.00   141431.97   2744.10 o 
  19   5   3    92403.55    91324.72   2465.89 o 
  21   5   3    21963.35    18752.04   1247.54 o 
  23   5   3    61337.03    61517.94   2112.24 o 
  25   5   3   100760.92    95044.56   2588.83 o 
  27   5   3    82095.04    82346.25   3121.69 o 
  29   5   3    47939.60    47074.83   2430.31 o 
  31   5   3    20566.66    20803.67   2146.33 o 
  33   5   3    14234.37    15093.12   1891.20 o 
  35   5   3     8619.60    13377.99   1903.96 o 
  37   5   3    12449.16    12182.21   3008.91 o 
   1   7   3   287288.50   291741.41   4073.96 o 
   3   7   3    46209.65    47778.20   1396.18 o 
   5   7   3    83466.30    83624.73   1888.37 o 
   7   7   3   108491.99   110041.27   1963.82 o 
   9   7   3   215190.45   214167.20   3261.20 o 
  11   7   3   213892.77   210288.98   3273.02 o 
  13   7   3   151238.56   148173.95   2476.23 o 
  15   7   3   193757.73   193276.55   3441.25 o 
  17   7   3   138877.78   139430.88   2685.97 o 
  19   7   3   113975.40   111579.38   2483.10 o 
  21   7   3    78250.41    77105.89   2069.72 o 
  23   7   3   100234.09    99917.55   2469.15 o 
  25   7   3    76259.29    72857.53   2362.75 o 
  27   7   3    33054.51    32247.75   2330.12 o 
  29   7   3    30991.72    29861.49   1853.15 o 
  31   7   3    11154.22    12844.38   1681.11 o 
  33   7   3    16433.57    17210.52   1786.51 o 
  35   7   3    13241.23    14146.63   2658.23 o 
  37   7   3     5745.54     7910.65   3529.09 o 
   1   9   3   119016.86   121233.40   2856.24 o 
   3   9   3    80338.21    79062.59   2231.17 o 
   5   9   3   163413.80   163481.20   2878.83 o 
   7   9   3    90625.03    88817.78   1657.34 o 
   9   9   3    79701.15    74940.76   1528.18 o 
  11   9   3   103471.57   100017.84   1943.32 o 
  13   9   3    80234.46    78141.30   1960.65 o 
  15   9   3   206915.70   203171.91   3368.13 o 
  17   9   3    88714.04    88736.35   2377.90 o 
  19   9   3    96468.10    99242.99   2374.01 o 
  21   9   3    78371.24    78352.48   2189.74 o 
  23   9   3    65599.79    67394.01   2287.06 o 
  25   9   3    96658.26    96462.83   2589.57 o 
  27   9   3    50688.33    50481.07   2175.06 o 
  29   9   3    49183.01    52098.10   2671.86 o 
  31   9   3    32280.81    33791.29   5458.41 o 
  33   9   3    27115.90    32207.25   2554.54 o 
  35   9   3    21884.88    26109.72   2747.88 o 
  37   9   3    16006.99    20170.81   2971.23 o 
   1  11   3   213937.86   214519.31   4084.64 o 
   3  11   3    73689.04    69676.80   1856.48 o 
   5  11   3   219302.86   222840.20   3837.94 o 
   7  11   3   170189.42   172878.70   2889.13 o 
   9  11   3   142032.14   143778.39   2652.18 o 
  11  11   3   144857.56   142469.61   2739.28 o 
  13  11   3    85280.71    83404.16   1955.88 o 
  15  11   3   110192.55   110902.01   2348.83 o 
  17  11   3    78916.73    79171.20   2221.75 o 
  19  11   3    61194.47    60685.03   2117.96 o 
  21  11   3    72518.98    77671.98   2380.53 o 
  23  11   3    67306.81    67729.48   2311.66 o 
  25  11   3    68963.93    74747.71   3778.05 o 
  27  11   3    45248.61    45631.66   2252.07 o 
  29  11   3    41103.22    39999.17   3188.50 o 
  31  11   3    20981.58    20923.74   2778.15 o 
  33  11   3    28971.40    37471.87   4776.39 o 
  35  11   3    23770.35    28176.80   4851.88 o 
   1  13   3   185550.67   188623.55   4461.77 o 
   3  13   3   174789.59   175596.86   3136.41 o 
   5  13   3   190002.69   191114.95   3339.97 o 
   7  13   3   182731.11   181623.36   3144.91 o 
   9  13   3   161135.02   162442.38   2889.88 o 
  11  13   3    75426.84    76518.66   2306.38 o 
  13  13   3    74665.98    74748.80   2123.59 o 
  15  13   3    62883.27    61835.46   1892.06 o 
  17  13   3    29812.44    31925.35   1724.56 o 
  19  13   3    46596.76    47512.23   1944.45 o 
  21  13   3    61594.82    63526.92   2100.54 o 
  23  13   3    49436.18    50212.48   2192.89 o 
  25  13   3    30093.46    29988.76   1879.46 o 
  27  13   3    14423.07    19680.73   2523.05 o 
  29  13   3    31690.79    32565.45   3105.29 o 
  31  13   3    39849.45    46550.13   3329.57 o 
  33  13   3    36437.40    45802.34   3730.78 o 
  35  13   3    29058.62    43000.80   5124.66 o 
   1  15   3   129904.45   131966.25   2913.73 o 
   3  15   3   207746.39   209231.33   3521.69 o 
   5  15   3   256580.03   261411.09   4206.61 o 
   7  15   3   137602.13   137811.16   2526.00 o 
   9  15   3    95330.40    97420.05   2417.78 o 
  11  15   3    56358.86    56590.02   1655.93 o 
  13  15   3    51123.53    50304.73   1812.06 o 
  15  15   3    45562.37    46442.17   1867.70 o 
  17  15   3    43069.68    42157.06   1811.85 o 
  19  15   3    47988.01    48019.01   1833.54 o 
  21  15   3    34092.70    32318.66   1876.83 o 
  23  15   3    33701.97    34218.59   1975.99 o 
  25  15   3    29953.25    26839.17   1856.50 o 
  27  15   3    18121.42    18269.71   1877.55 o 
  29  15   3    50834.91    55908.95   3039.72 o 
  31  15   3    32214.91    40794.32   3130.75 o 
  33  15   3    40631.11    51103.73   4032.81 o 
  35  15   3    40654.13    57597.04   6477.78 o 
   1  17   3    75145.19    76379.05   1877.81 o 
   3  17   3    78916.63    77782.80   1878.66 o 
   5  17   3   165557.75   163292.06   2974.83 o 
   7  17   3   129462.06   128891.32   2555.06 o 
   9  17   3   171835.09   172645.44   3089.99 o 
  11  17   3    77458.35    76795.50   2098.80 o 
  13  17   3    55147.42    53545.80   1855.55 o 
  15  17   3    65788.37    64890.43   2277.20 o 
  17  17   3    25087.27    27137.98   1678.44 o 
  19  17   3    85936.80    89573.42   2599.39 o 
  21  17   3    93809.44    94946.34   2585.43 o 
  23  17   3    59946.58    64640.92   2305.57 o 
  25  17   3    33568.84    33120.31   2302.49 o 
  27  17   3    11176.56    10207.92   1635.36 o 
  29  17   3    28999.42    27980.23   2285.08 o 
  31  17   3    39071.97    35733.91   4839.05 o 
  33  17   3    21978.04    20965.15   3096.30 o 
   1  19   3    47210.41    47064.59   1500.97 o 
   3  19   3    61139.09    61999.03   1773.44 o 
   5  19   3   164439.06   164419.92   3222.74 o 
   7  19   3   129178.95   127774.99   2682.54 o 
   9  19   3   145820.55   147235.77   3131.00 o 
  11  19   3    69470.16    69933.26   2042.34 o 
  13  19   3    54474.93    54096.29   2079.29 o 
  15  19   3    68679.17    68035.29   2319.66 o 
  17  19   3    50681.22    52864.04   2223.17 o 
  19  19   3   115175.13   118094.92   3032.68 o 
  21  19   3   105086.38   109704.95   2796.99 o 
  23  19   3    48979.05    50191.15   2426.74 o 
  25  19   3    27973.35    27766.56   2533.34 o 
  27  19   3    14246.96    14993.07   1835.30 o 
  29  19   3    32795.54    43147.39   4037.98 o 
  31  19   3    27222.13    37800.60   5223.15 o 
  33  19   3    18810.30    20613.14   3784.04 o 
   1  21   3    29618.59    28473.01   1481.21 o 
   3  21   3    22811.05    24032.28   1320.10 o 
   5  21   3    87298.30    87076.57   2166.73 o 
   7  21   3    85982.21    86235.14   2358.52 o 
   9  21   3    83461.15    84032.95   2579.22 o 
  11  21   3    26556.95    27319.90   1761.80 o 
  13  21   3    80303.48    81151.63   2737.56 o 
  15  21   3   105721.13   105687.49   3152.43 o 
  17  21   3    97100.70   100320.09   3174.58 o 
  19  21   3   107599.38   109173.27   3350.27 o 
  21  21   3    82105.44    84014.20   2844.36 o 
  23  21   3    83018.87    86101.27   2952.17 o 
  25  21   3    34883.09    37529.45   2361.33 o 
  27  21   3    22524.28    20566.75   1879.59 o 
  29  21   3    22194.06    16460.22   2375.29 o 
  31  21   3    18629.74    19007.30   3068.79 o 
   1  23   3    31448.41    31039.15   1503.66 o 
   3  23   3    33847.10    35862.35   1581.27 o 
   5  23   3    86954.88    85033.96   2529.28 o 
   7  23   3   114831.93   110970.80   3283.56 o 
   9  23   3   121669.23   118076.14   3392.04 o 
  11  23   3    43661.99    44460.66   2411.82 o 
  13  23   3    53889.20    53646.38   2614.75 o 
  15  23   3    55307.11    56538.91   2655.96 o 
  17  23   3    60002.78    59812.20   2665.85 o 
  19  23   3   108751.23   112150.16   3392.68 o 
  21  23   3    85792.07    90029.23   3191.27 o 
  23  23   3    67985.33    69580.09   2715.96 o 
  25  23   3    20777.81    18546.87   1838.27 o 
  27  23   3    13655.27    12565.57   1907.75 o 
  29  23   3    22451.17    20794.48   2893.07 o 
   1  25   3   150201.80   147877.80   3706.40 o 
   3  25   3    51018.80    48776.22   2105.49 o 
   5  25   3   112481.20   110708.42   3307.30 o 
   7  25   3   119318.40   115901.73   3386.93 o 
   9  25   3   131477.55   134176.67   3842.07 o 
  11  25   3    77989.47    78776.18   3211.36 o 
  13  25   3    11313.06    12289.23   1672.25 o 
  15  25   3    39356.02    41650.35   2700.93 o 
  17  25   3    36453.21    39802.73   2670.24 o 
  19  25   3    43283.30    44922.34   2756.91 o 
  21  25   3    31175.20    34454.13   2496.10 o 
  23  25   3    26143.50    28415.26   2269.93 o 
  25  25   3    12982.95    12111.61   2469.20 o 
  27  25   3    15664.27    27898.10   7175.34 o 
  29  25   3    27704.83    29206.76   4077.05 o 
   1  27   3    44383.73    44255.82   2095.00 o 
   3  27   3    50429.46    47670.43   2135.96 o 
   5  27   3   132715.00   131373.92   3750.65 o 
   7  27   3    44056.25    45677.70   2416.04 o 
   9  27   3    71900.59    72693.76   2770.37 o 
  11  27   3    37251.94    35438.24   2398.65 o 
  13  27   3    22075.30    22453.46   1912.09 o 
  15  27   3    43837.42    44231.34   2650.39 o 
  17  27   3    38009.39    41311.83   2612.77 o 
  19  27   3    26743.92    27863.05   2564.13 o 
  21  27   3    33135.06    36850.85   3320.77 o 
  23  27   3    22639.63    24605.97   2178.08 o 
  25  27   3    32288.58    32185.97   3236.39 o 
  27  27   3    26557.77    28134.00   3437.21 o 
   1  29   3    88805.68    88390.58   2988.71 o 
   3  29   3    71337.47    71120.96   2775.21 o 
   5  29   3    98332.32    96963.13   3146.10 o 
   7  29   3    68526.44    70478.02   2842.35 o 
   9  29   3    74034.06    75533.05   2942.52 o 
  11  29   3    45563.53    49153.47   2595.27 o 
  13  29   3    19355.02    19991.89   1848.12 o 
  15  29   3    25853.49    29038.96   2343.79 o 
  17  29   3    50346.26    50874.95   3409.54 o 
  19  29   3    32539.05    33173.32   3101.38 o 
  21  29   3    25689.93    26524.54   3201.84 o 
  23  29   3    32560.07    38026.02   3515.01 o 
  25  29   3    21656.47    20086.90   3277.07 o 
   1  31   3    62663.74    63515.37   3016.75 o 
   3  31   3   104480.29   103006.13   3619.60 o 
   5  31   3    41648.47    39107.81   2663.22 o 
   7  31   3    42949.16    44203.69   3041.96 o 
   9  31   3    50419.71    50160.90   3163.45 o 
  11  31   3    50305.99    51492.51   2903.98 o 
  13  31   3    42385.37    45121.29   3249.58 o 
  15  31   3    36646.31    39025.54   4245.15 o 
  17  31   3    24378.20    24248.47   3024.06 o 
  19  31   3    45186.05    55011.56   5808.43 o 
  21  31   3    15225.26    26481.33   5868.44 o 
  23  31   3    15127.95    17582.03   4731.51 o 
   1  33   3    23227.68    22944.68   2551.70 o 
   3  33   3    53044.75    53510.95   3717.83 o 
   5  33   3    53182.89    53758.20   3667.15 o 
   7  33   3    36908.54    37606.07   3485.55 o 
   9  33   3    32428.66    33388.90   3440.35 o 
  11  33   3    48619.20    51630.55   3866.72 o 
  13  33   3    44205.88    48231.53   3986.89 o 
  15  33   3    59448.32    59494.77   4282.37 o 
  17  33   3    30373.35    29647.71   3575.07 o 
  19  33   3    41143.50    47246.85   4393.28 o 
   1  35   3    23569.66    23343.94   2778.33 o 
   3  35   3    20470.00    19897.82   2631.55 o 
   5  35   3    29486.18    29976.18   3430.86 o 
   7  35   3    16668.68    16189.15   2603.88 o 
   9  35   3    32225.88    32486.77   3554.86 o 
  11  35   3    42662.24    46195.26   3947.84 o 
  13  35   3    53910.97    55671.68   4280.09 o 
  15  35   3    54704.46    57404.65   4488.77 o 
  17  35   3    23725.14    21585.46   3208.89 o 
   1  37   3    42566.89    40725.36   3976.23 o 
   3  37   3    31211.75    35083.34   3649.65 o 
   5  37   3    24115.67    24465.59   2869.42 o 
   7  37   3    13251.92    13018.14   2694.01 o 
   9  37   3    26724.77    28447.72   3949.81 o 
  11  37   3    43103.93    47052.52   4050.06 o 
   1  39   3    34320.57    36382.11   4040.81 o 
   3  39   3    31294.80    33899.76   3967.11 o 
   0   0   4  1012966.00  1027225.19  23150.68 o 
   4   0   4   368366.53   366505.38   6379.10 o 
   8   0   4   129715.88   127127.37   2703.57 o 
  12   0   4   334772.19   334728.66   7480.63 o 
  16   0   4   131197.53   127673.16   3667.96 o 
  20   0   4    66161.48    61409.29   2861.53 o 
  24   0   4   109296.66   110202.05   5283.96 o 
  28   0   4   211208.95   201578.88   8174.50 o 
  32   0   4    62563.66    64558.31   3862.85 o 
  36   0   4    58758.82    67533.28   7499.14 o 
   2   2   4   549561.25   557033.56   6760.89 o 
   4   2   4    60813.35    63145.36   1170.16 o 
   6   2   4   398933.41   403209.78   5013.97 o 
   8   2   4    20621.34    18981.29    817.91 o 
  10   2   4   294324.38   294365.31   4350.13 o 
  12   2   4    34842.23    32277.55   1281.82 o 
  14   2   4   390580.44   385015.84   6551.62 o 
  16   2   4       14.84     -696.63    828.09 o 
  18   2   4    83174.11    80093.35   2089.50 o 
  20   2   4     2814.90     1665.88    944.00 o 
  22   2   4    78030.98    76858.31   2372.38 o 
  24   2   4      439.70       67.98   1089.01 o 
  26   2   4   110742.76   109403.06   3299.92 o 
  28   2   4     6960.06     6772.87   1618.33 o 
  30   2   4    81811.87    81589.95   2854.79 o 
  32   2   4      955.96     2549.98   1754.92 o 
  34   2   4    40621.05    46447.79   3251.93 o 
  36   2   4      151.32     1793.10   2083.27 o 
   0   4   4   706151.63   721444.88  11371.26 o 
   2   4   4    48532.64    50576.91   1042.95 o 
   4   4   4   367961.34   378457.16   4740.36 o 
   6   4   4     5526.88     3959.67    503.59 o 
   8   4   4   141381.03   137948.08   2235.90 o 
  10   4   4    18297.45    16282.20    799.99 o 
  12   4   4   330986.03   329009.53   5172.42 o 
  14   4   4     9995.06     8561.40    795.40 o 
  16   4   4   189175.28   183404.38   3741.55 o 
  18   4   4    12562.81    10491.24   1139.10 o 
  20   4   4   158115.36   153875.03   3255.64 o 
  22   4   4     3821.26     2847.73   1122.73 o 
  24   4   4   148977.52   145273.47   3457.11 o 
  26   4   4      110.82      103.59   1351.62 o 
  28   4   4   123015.33   117886.62   3314.01 o 
  30   4   4    11358.98    11608.37   2119.10 o 
  32   4   4    37458.50    35537.69   4368.38 o 
  34   4   4      386.68     4208.22   1906.26 o 
  36   4   4    38714.27    47801.05   3236.96 o 
   2   6   4   180996.11   180768.59   2810.09 o 
   4   6   4     3698.98     2652.90    488.75 o 
   6   6   4   149231.34   151635.72   2384.63 o 
   8   6   4    36732.80    35380.83   1146.54 o 
  10   6   4   323038.63   320545.66   5021.14 o 
  12   6   4    14665.12    14022.18    863.49 o 
  14   6   4   467182.53   461507.59   7279.51 o 
  16   6   4     1638.92      784.51    955.15 o 
  18   6   4   230670.44   222617.25   4425.23 o 
  20   6   4      553.30      681.59   1115.70 o 
  22   6   4   132622.56   135998.22   3316.86 o 
  24   6   4     6671.62     6015.71   1146.81 o 
  26   6   4   156430.80   156173.91   3612.02 o 
  28   6   4     3530.49     5542.83   1310.30 o 
  30   6   4    91607.91    94930.97   3162.34 o 
  32   6   4      662.99     5059.75   1665.15 o 
  34   6   4    24116.28    33671.91   2659.53 o 
  36   6   4     2573.46     6993.98   1938.82 o 
   0   8   4   206557.61   212246.41   5556.51 o 
   2   8   4     4626.45     3972.65    846.62 o 
   4   8   4   243122.94   245197.47   4084.01 o 
   6   8   4     3198.29     2334.58    556.40 o 
   8   8   4   226397.45   222835.34   3617.08 o 
  10   8   4     1424.01      985.39    674.80 o 
  12   8   4   306743.41   304565.31   4776.08 o 
  14   8   4     1199.41      868.96    826.47 o 
  16   8   4   260977.92   258998.97   4594.01 o 
  18   8   4    12145.15    10520.47    934.73 o 
  20   8   4   220079.00   216670.34   4687.16 o 
  22   8   4    20223.91    17620.62   1230.86 o 
  24   8   4   188183.70   187868.81   4035.98 o 
  26   8   4     7480.99     9166.59   1826.47 o 
  28   8   4    84343.27    89502.48   3113.49 o 
  30   8   4     4105.24     8258.75   1961.76 o 
  32   8   4    32373.99    39595.39   2939.65 o 
  34   8   4     1047.23     9257.33   2213.24 o 
  36   8   4    23727.76    30052.23   4115.05 o 
   2  10   4   347711.25   353338.00   6418.59 o 
   4  10   4    74792.56    73504.78   1713.54 o 
   6  10   4   235741.17   232672.27   4103.06 o 
   8  10   4     4103.40     3379.24    710.20 o 
  10  10   4   292607.53   285907.69   4337.52 o 
  12  10   4     2336.48     1909.18    681.30 o 
  14  10   4   258189.94   255700.48   4268.61 o 
  16  10   4    21548.09    19940.90   1036.93 o 
  18  10   4   183590.97   180727.75   3587.85 o 
  20  10   4     1291.07     1641.57   1038.27 o 
  22  10   4   108089.72   108689.17   2956.88 o 
  24  10   4    26469.38    21932.50   1633.71 o 
  26  10   4    90296.30    96714.30   4339.57 o 
  28  10   4     5615.64     3599.57   1956.64 o 
  30  10   4    71456.84    78846.86   3151.00 o 
  32  10   4      978.52     5003.28   3277.86 o 
  34  10   4    58044.27    68275.03   3890.71 o 
   0  12   4   381759.03   372752.75  13125.17 o 
   2  12   4    14730.18    15821.72   1135.24 o 
   4  12   4   354214.16   355990.25   5766.73 o 
   6  12   4    26444.53    25391.39   1263.98 o 
   8  12   4   265290.25   263809.56   4379.90 o 
  10  12   4    13424.22    13162.02    836.02 o 
  12  12   4   125764.38   124212.46   2345.72 o 
  14  12   4    10342.16     9670.97    995.67 o 
  16  12   4   129946.49   129520.17   2837.98 o 
  18  12   4     6588.57     6077.80    988.73 o 
  20  12   4   148255.14   150329.06   3430.68 o 
  22  12   4     3634.10     2925.84   1279.84 o 
  24  12   4    91752.09    93414.22   2714.38 o 
  26  12   4     6409.79    10738.04   2115.98 o 
  28  12   4    82076.19    84589.00   3559.28 o 
  30  12   4     1333.45     3218.31   3769.95 o 
  32  12   4    53299.57    58080.19   3524.28 o 
  34  12   4     5539.46     5363.68   3152.02 o 
   2  14   4   282341.22   283753.13   5993.74 o 
   4  14   4    21886.82    22388.36   1372.69 o 
   6  14   4   386221.44   385276.19   6434.99 o 
   8  14   4     3558.75     4013.49    779.56 o 
  10  14   4   305649.03   305836.06   4755.48 o 
  12  14   4     9035.57     8209.27    996.30 o 
  14  14   4    75036.64    74992.88   2007.74 o 
  16  14   4     4982.54     5902.15   1051.49 o 
  18  14   4    70611.45    73554.01   2293.70 o 
  20  14   4     3215.51     3660.31   1063.32 o 
  22  14   4    84024.63    88753.02   2872.65 o 
  24  14   4     9203.23     7979.20   1494.76 o 
  26  14   4    71861.21    75494.27   3559.92 o 
  28  14   4     1903.23     -139.45   2454.34 o 
  30  14   4    63499.36    69770.03   4906.13 o 
  32  14   4        4.05     5374.80   4761.90 o 
  34  14   4   118799.32   132907.27   5480.06 o 
   0  16   4   252893.77   248005.00   8448.63 o 
   2  16   4     1610.42     1294.90   1271.50 o 
   4  16   4   394340.47   401951.59   8130.79 o 
   6  16   4     9982.15     9680.26    897.96 o 
   8  16   4   256505.41   258585.27   4132.08 o 
  10  16   4    33090.83    33231.59   1443.63 o 
  12  16   4   110816.34   112084.67   2454.86 o 
  14  16   4      149.83      189.02   1129.27 o 
  16  16   4   134828.53   132529.06   2890.96 o 
  18  16   4     1889.56     2324.58   1141.05 o 
  20  16   4   139459.28   141842.95   3149.58 o 
  22  16   4      162.52      716.62   1130.95 o 
  24  16   4    75526.27    74816.16   2649.14 o 
  26  16   4     2296.45     3531.41   2712.86 o 
  28  16   4    71055.37    81358.25   3359.83 o 
  30  16   4     9716.57    15240.00   2797.71 o 
  32  16   4    61453.46    79008.59   4403.78 o 
   2  18   4   123401.41   122520.03   3879.25 o 
   4  18   4     9006.67     9398.77   1018.41 o 
   6  18   4   185297.83   182192.84   3907.11 o 
   8  18   4    15942.29    17577.61    994.79 o 
  10  18   4   252244.78   248917.22   4319.26 o 
  12  18   4    22163.84    22187.46   1426.17 o 
  14  18   4    82537.70    83855.63   2521.16 o 
  16  18   4     2054.28     1924.43   1206.23 o 
  18  18   4   217079.03   212814.03   4259.12 o 
  20  18   4      189.28      997.25   1249.38 o 
  22  18   4   141117.47   145693.83   3315.89 o 
  24  18   4      164.80     1036.05   1464.59 o 
  26  18   4    44442.74    46318.92   3036.79 o 
  28  18   4     3905.25     4490.95   2474.75 o 
  30  18   4    48220.58    54324.95   3558.28 o 
  32  18   4     1714.73     4253.24   2512.15 o 
   0  20   4    81385.85    78749.49   7769.16 o 
   2  20   4     4483.10     4429.66   1035.82 o 
   4  20   4   280207.63   271207.53   5797.34 o 
   6  20   4      628.64     1315.45    831.52 o 
   8  20   4   240726.86   240997.78   4355.94 o 
  10  20   4    40920.30    40908.09   1763.36 o 
  12  20   4   113044.89   113528.09   2906.23 o 
  14  20   4      386.54      395.27   1138.18 o 
  16  20   4   146082.52   150353.19   3465.94 o 
  18  20   4     8460.54     7454.48   1396.94 o 
  20  20   4   192705.55   197967.42   4576.75 o 
  22  20   4     1226.14     1511.72   1291.37 o 
  24  20   4   111343.20   115116.83   4048.60 o 
  26  20   4      967.20     1807.33   2283.67 o 
  28  20   4    32349.87    31422.80   3075.62 o 
  30  20   4      322.88     3465.72   2976.79 o 
   2  22   4    45726.28    46325.68   1813.38 o 
   4  22   4     4113.29     3392.89    975.18 o 
   6  22   4   199036.16   193183.89   4711.18 o 
   8  22   4    18285.84    17962.90   1414.12 o 
  10  22   4   215460.91   212979.09   4775.93 o 
  12  22   4     6410.56     4760.00   1397.74 o 
  14  22   4   136665.73   139224.17   3699.86 o 
  16  22   4      310.29     -622.51   1479.17 o 
  18  22   4   197016.30   198917.52   4818.50 o 
  20  22   4      153.89     1195.95   1408.25 o 
  22  22   4   122746.41   129288.23   3835.60 o 
  24  22   4     1802.12     2567.64   2674.86 o 
  26  22   4    56696.64    57245.71   4081.57 o 
  28  22   4     1480.72     2228.29   3064.80 o 
  30  22   4    46062.95    55586.97   4474.23 o 
   0  24   4   116219.06   115661.95   4575.95 o 
   2  24   4     3827.36     2693.13   1164.87 o 
   4  24   4   145668.06   146467.28   3765.27 o 
   6  24   4    11910.32    11983.02   1413.18 o 
   8  24   4   165078.22   164618.02   4077.24 o 
  10  24   4     6063.29     6734.98   1461.11 o 
  12  24   4    92382.91    94713.00   3177.75 o 
  14  24   4    15382.72    16180.05   1633.35 o 
  16  24   4    90672.70    89986.18   3156.81 o 
  18  24   4    11150.30     9530.90   1696.57 o 
  20  24   4   191675.95   198117.19   5191.52 o 
  22  24   4     4661.30     5304.28   1891.57 o 
  24  24   4    88273.86    94568.48   3789.54 o 
  26  24   4     4273.11     3221.69   2441.74 o 
  28  24   4    38185.92    39065.34   6138.61 o 
   2  26   4   145427.88   142633.33   3764.79 o 
   4  26   4       39.89    -1012.61   1223.99 o 
   6  26   4   225260.33   223056.98   5459.42 o 
   8  26   4    11550.02    12111.54   1529.14 o 
  10  26   4    88906.49    88527.61   3145.87 o 
  12  26   4     1725.81     1395.50   1512.65 o 
  14  26   4    95861.44    97532.83   3271.34 o 
  16  26   4     6201.64     6824.15   1730.24 o 
  18  26   4    99140.77   105034.24   3624.32 o 
  20  26   4      101.74      747.53   1807.52 o 
  22  26   4    56427.66    62022.42   3157.74 o 
  24  26   4      667.78     2856.64   2145.19 o 
  26  26   4    32768.38    33309.00   3280.08 o 
   0  28   4   214568.69   217447.95   7189.12 o 
   2  28   4     7351.24     5232.92   1331.52 o 
   4  28   4   216150.97   217004.06   5571.81 o 
   6  28   4     2047.15      595.03   1411.74 o 
   8  28   4   155884.45   158641.06   4357.06 o 
  10  28   4     1998.13     2803.68   1531.73 o 
  12  28   4    75087.39    76338.08   3010.43 o 
  14  28   4     1822.85     1859.55   1642.79 o 
  16  28   4    38473.08    41222.91   2686.22 o 
  18  28   4    10655.86     8767.94   2048.16 o 
  20  28   4    59786.13    64661.07   3403.43 o 
  22  28   4     1324.55     3158.79   3150.47 o 
  24  28   4    45149.32    59116.14   4380.42 o 
   2  30   4   119143.34   117345.40   3758.11 o 
   4  30   4    16226.82    15315.71   1644.10 o 
   6  30   4   172111.19   174462.33   4671.58 o 
   8  30   4     3502.29     3248.87   1534.36 o 
  10  30   4   111617.16   113338.66   3660.81 o 
  12  30   4     2551.05     2789.77   1628.86 o 
  14  30   4    62407.00    65951.96   3218.96 o 
  16  30   4     5535.30     7178.59   1979.91 o 
  18  30   4    41642.13    47307.58   3152.61 o 
  20  30   4     1232.54      794.12   2809.63 o 
  22  30   4    37824.30    40119.92   4215.97 o 
   0  32   4   114796.94   116003.32   5663.75 o 
   2  32   4    14169.24    14205.11   1850.33 o 
   4  32   4    76669.36    76843.90   3386.66 o 
   6  32   4     9283.18     8953.31   1773.55 o 
   8  32   4    62975.41    66712.49   3463.78 o 
  10  32   4      237.23     2230.59   2557.37 o 
  12  32   4    81145.20    83378.45   4515.31 o 
  14  32   4     4911.42     5026.72   2425.76 o 
  16  32   4   104773.53   108175.21   5356.64 o 
  18  32   4     6853.76    10751.58   2396.54 o 
  20  32   4    82781.66    91013.81   5720.51 o 
   2  34   4    69423.35    68703.06   4213.18 o 
   4  34   4     2610.72     1938.24   2138.98 o 
   6  34   4    61602.66    66625.45   4157.44 o 
   8  34   4     1696.92     2825.32   3127.31 o 
  10  34   4    78585.53    82333.33   4430.02 o 
  12  34   4      695.36     1200.49   2336.64 o 
  14  34   4   133390.33   136033.48   6155.32 o 
  16  34   4    10957.25     7465.91   3911.48 o 
   0  36   4    68637.20    72726.61   6414.04 o 
   2  36   4     1036.50     3866.62   3252.51 o 
   4  36   4    41391.77    43055.06   3787.32 o 
   6  36   4     2629.00     2433.70   3343.49 o 
   8  36   4    64752.16    66567.18   4148.61 o 
  10  36   4     2206.12     3581.66   2389.51 o 
  12  36   4    72932.32    75681.41   4671.38 o 
   2  38   4    82680.74    83948.12   4848.95 o 
   1   1   5   265726.03   266981.44   3432.84 o 
   3   1   5    79053.54    78381.23   1293.02 o 
   5   1   5    50255.93    51196.30   1301.78 o 
   7   1   5    29617.64    27455.46   1018.65 o 
   9   1   5    11096.48    10185.81    701.33 o 
  11   1   5    96131.58    94878.64   1948.95 o 
  13   1   5    18956.68    17510.36   1076.24 o 
  15   1   5    61919.84    60798.80   1975.23 o 
  17   1   5    20116.45    17208.07   1182.84 o 
  19   1   5    35771.74    33241.47   1510.27 o 
  21   1   5     2065.98      704.17    978.05 o 
  23   1   5    14623.44    16123.25   1252.89 o 
  25   1   5    29224.03    30667.51   2068.26 o 
  27   1   5    37256.94    39329.89   2096.23 o 
  29   1   5    24068.04    25224.93   1971.31 o 
  31   1   5    15144.74    15154.71   2111.49 o 
  33   1   5    26571.40    29212.80   4662.98 o 
  35   1   5     7995.33    13573.15   2493.56 o 
   1   3   5    79481.84    79661.22   1385.30 o 
   3   3   5    56095.24    54387.90   1131.49 o 
   5   3   5   126895.26   131055.28   2089.45 o 
   7   3   5    50814.34    54074.48   1356.73 o 
   9   3   5   111964.16   113645.01   2010.26 o 
  11   3   5    65740.20    66370.18   1785.48 o 
  13   3   5    73392.21    70477.41   1912.56 o 
  15   3   5    59873.19    60139.54   2132.43 o 
  17   3   5    16335.12    15231.88   1178.42 o 
  19   3   5    25039.13    22248.12   1397.63 o 
  21   3   5    11836.63    10803.73   1062.98 o 
  23   3   5    44616.87    42440.30   2134.01 o 
  25   3   5    52280.26    52820.59   2304.44 o 
  27   3   5    42680.05    43590.54   2669.41 o 
  29   3   5    11505.50    13398.87   1826.71 o 
  31   3   5    19612.33    24166.87   2211.40 o 
  33   3   5     7617.46    10924.74   2081.73 o 
  35   3   5    10707.91    17500.15   2383.35 o 
   1   5   5    83306.17    84763.05   1560.83 o 
   3   5   5    20253.92    19486.70    807.89 o 
   5   5   5    36394.87    34399.57   1167.07 o 
   7   5   5    10416.43     9903.57    721.97 o 
   9   5   5   116718.58   115987.70   2179.54 o 
  11   5   5    77826.09    75693.31   1761.25 o 
  13   5   5    76454.05    75054.12   1967.48 o 
  15   5   5    69179.32    65073.38   1980.85 o 
  17   5   5    76317.36    75950.39   2334.04 o 
  19   5   5    31389.56    28523.24   1563.43 o 
  21   5   5    14878.75    12835.88   1370.48 o 
  23   5   5    22365.10    23862.90   1812.74 o 
  25   5   5    37404.06    43892.21   3049.19 o 
  27   5   5    41367.68    42942.11   2548.89 o 
  29   5   5    36921.55    41403.61   2624.68 o 
  31   5   5    15610.01    18854.18   2369.50 o 
  33   5   5     7143.23    14423.65   3025.22 o 
  35   5   5     6187.96    11627.41   2414.72 o 
   1   7   5    33744.31    36203.17   1450.65 o 
   3   7   5    69433.09    69741.20   1662.20 o 
   5   7   5    11124.75    10190.92    663.56 o 
   7   7   5     3134.76     2168.02    610.59 o 
   9   7   5    40560.01    38936.11   1415.37 o 
  11   7   5    29512.33    27223.13   1161.90 o 
  13   7   5    91170.63    89633.41   2161.99 o 
  15   7   5    97551.06    94966.25   2243.72 o 
  17   7   5    31167.50    30207.06   1660.77 o 
  19   7   5    61433.98    61849.95   2236.16 o 
  21   7   5    63634.14    63010.05   2482.01 o 
  23   7   5    40577.24    43627.04   2359.09 o 
  25   7   5    31064.71    35245.82   2523.75 o 
  27   7   5    11874.59    15861.38   2125.16 o 
  29   7   5    30231.32    35176.94   2600.92 o 
  31   7   5    12921.03    17866.81   2630.24 o 
  33   7   5     5795.48    12325.40   3263.24 o 
   1   9   5    24706.83    23901.32   1262.26 o 
   3   9   5    62251.71    65076.20   1901.70 o 
   5   9   5    91349.61    90652.14   2212.69 o 
   7   9   5    34213.29    33998.36   1398.06 o 
   9   9   5    46079.33    47601.79   1478.44 o 
  11   9   5    45555.37    45276.55   1470.14 o 
  13   9   5    55874.13    54493.18   1785.21 o 
  15   9   5    89557.09    89569.22   2513.59 o 
  17   9   5    57240.98    57145.00   2112.95 o 
  19   9   5    52870.30    56240.69   2238.65 o 
  21   9   5    32714.67    33670.14   1939.61 o 
  23   9   5    39309.65    40204.07   2423.62 o 
  25   9   5    42600.37    45852.24   2586.18 o 
  27   9   5    22509.87    25364.87   2124.01 o 
  29   9   5    17422.18    20229.92   2331.73 o 
  31   9   5     3751.91     5478.30   2473.80 o 
  33   9   5     7494.98    19314.67   7624.61 o 
   1  11   5    39144.36    42504.59   1795.82 o 
   3  11   5    90007.51    90366.29   2360.48 o 
   5  11   5    59326.25    60176.84   1706.20 o 
   7  11   5    26498.58    25904.25   1250.59 o 
   9  11   5    72466.25    72806.60   1765.24 o 
  11  11   5    48312.58    48365.30   1553.62 o 
  13  11   5    37082.21    35608.68   1502.60 o 
  15  11   5    49308.86    47710.26   2001.60 o 
  17  11   5     9947.38    11553.27   1315.19 o 
  19  11   5    21309.75    21546.06   1399.00 o 
  21  11   5    30818.03    31924.17   2009.25 o 
  23  11   5    35949.67    37600.86   2421.43 o 
  25  11   5    32566.24    34597.17   2386.32 o 
  27  11   5    12472.12    14207.82   2161.92 o 
  29  11   5    29573.67    31929.88   3004.60 o 
  31  11   5    32512.65    36923.11   3219.55 o 
  33  11   5     8686.15     9663.87   3426.24 o 
   1  13   5    56512.18    58253.81   2114.67 o 
   3  13   5    66805.82    65643.02   2201.28 o 
   5  13   5    87637.84    88308.83   2541.30 o 
   7  13   5    77148.26    77609.62   2366.31 o 
   9  13   5    48175.83    49973.57   1816.99 o 
  11  13   5    45346.85    44910.91   1647.76 o 
  13  13   5     3446.04     3053.47    852.40 o 
  15  13   5    17018.91    16212.11   1353.72 o 
  17  13   5    22438.19    22273.82   1561.12 o 
  19  13   5    15718.46    16580.22   1502.07 o 
  21  13   5    13155.84    13718.85   1814.95 o 
  23  13   5    48338.87    48225.43   2903.77 o 
  25  13   5    18293.01    21339.71   1977.57 o 
  27  13   5    13178.58    16914.87   2177.12 o 
  29  13   5    22089.03    28130.93   2875.97 o 
  31  13   5    11775.40    14508.03   4736.55 o 
  33  13   5    24777.23    32071.49   6101.33 o 
   1  15   5    69641.06    68967.30   2479.19 o 
   3  15   5    80419.18    85490.70   2457.37 o 
   5  15   5    92055.02    90340.20   2695.94 o 
   7  15   5    82390.16    83805.63   2183.65 o 
   9  15   5    35007.60    35588.02   1582.04 o 
  11  15   5    36988.80    35551.73   1480.00 o 
  13  15   5    13932.70    11874.42   1107.22 o 
  15  15   5    25093.08    25895.96   1613.78 o 
  17  15   5    15108.36    14580.92   1448.28 o 
  19  15   5    30159.73    27737.99   1968.17 o 
  21  15   5    28557.61    30671.57   2386.98 o 
  23  15   5    22820.07    23441.46   2638.63 o 
  25  15   5    19781.52    15817.96   2884.15 o 
  27  15   5     4613.64     7305.52   2054.70 o 
  29  15   5    14421.15    17486.54   2372.62 o 
  31  15   5    17311.88    18118.52   3576.40 o 
   1  17   5   120313.23   117793.17   3347.94 o 
   3  17   5    11368.01    11131.11   1532.32 o 
   5  17   5    64551.00    64437.59   2331.46 o 
   7  17   5    68293.41    67778.73   1927.07 o 
   9  17   5    68020.16    67888.02   2312.68 o 
  11  17   5    19606.71    20595.95   1281.93 o 
  13  17   5    15863.22    15457.94   1335.55 o 
  15  17   5    16512.85    16572.93   1310.18 o 
  17  17   5    32853.92    31550.09   1908.24 o 
  19  17   5    20477.21    21705.25   1913.99 o 
  21  17   5    28831.64    27967.71   2374.19 o 
  23  17   5    15225.03    23780.37   3284.64 o 
  25  17   5    13957.15    19721.42   4748.15 o 
  27  17   5    12315.56    14611.99   3618.31 o 
  29  17   5    20311.55    25306.92   6535.85 o 
  31  17   5    14268.31    16742.17   2684.09 o 
   1  19   5     6885.60     6266.54   1643.64 o 
   3  19   5     4363.43     5233.85   1612.00 o 
   5  19   5   105174.70   100288.76   2688.03 o 
   7  19   5    47931.61    48276.39   2041.35 o 
   9  19   5    73379.48    71565.04   2563.44 o 
  11  19   5    16304.00    19263.41   1287.05 o 
  13  19   5    49922.35    48458.75   1980.68 o 
  15  19   5    16074.35    19102.72   1503.90 o 
  17  19   5    41547.17    43286.28   2043.27 o 
  19  19   5    44131.50    49991.19   2334.30 o 
  21  19   5    73010.45    74434.23   3070.32 o 
  23  19   5    23847.53    23251.48   2243.33 o 
  25  19   5    23975.09    21546.71   2487.38 o 
  27  19   5    20394.91    19562.67   3128.68 o 
  29  19   5     9542.70    13531.43   3428.03 o 
   1  21   5    19815.65    19725.57   1871.60 o 
   3  21   5     9719.98     8818.00   1873.45 o 
   5  21   5    30069.80    26630.28   1872.52 o 
   7  21   5    45362.89    45726.03   2300.77 o 
   9  21   5    66982.17    67303.07   2894.56 o 
  11  21   5    21184.10    21276.57   1699.93 o 
  13  21   5    27359.26    26609.85   1800.71 o 
  15  21   5    40786.26    40640.05   2319.42 o 
  17  21   5    30488.74    32131.30   2212.10 o 
  19  21   5    56540.38    59469.69   2718.32 o 
  21  21   5    59179.25    65595.05   2964.07 o 
  23  21   5    44313.86    48408.95   3070.00 o 
  25  21   5    13966.72    13545.88   2839.56 o 
  27  21   5     8556.36     2488.94   2372.69 o 
  29  21   5    11997.32    17842.45   6269.49 o 
   1  23   5    10891.60     9717.22   1887.49 o 
   3  23   5    42848.84    39980.92   2708.56 o 
   5  23   5    38423.39    34975.06   1965.85 o 
   7  23   5    32302.85    29119.03   2248.48 o 
   9  23   5    30081.53    30161.45   2348.13 o 
  11  23   5    24714.49    23460.89   1995.45 o 
  13  23   5    11739.78    12920.09   1501.92 o 
  15  23   5    32932.21    32682.33   2448.30 o 
  17  23   5    36689.21    38335.12   2295.71 o 
  19  23   5    68945.94    72058.45   2908.22 o 
  21  23   5    24628.35    26091.06   2273.65 o 
  23  23   5    20558.86    23760.54   2713.86 o 
  25  23   5     7821.44    11508.29   2568.97 o 
  27  23   5     6391.44     9386.20   2525.07 o 
   1  25   5     8129.35     6392.32   2036.26 o 
   3  25   5    39095.30    35733.64   2957.82 o 
   5  25   5    45051.66    43167.08   2472.81 o 
   7  25   5    44345.79    44153.53   2846.36 o 
   9  25   5    70858.45    68823.59   3316.13 o 
  11  25   5    19125.37    19328.71   1865.68 o 
  13  25   5    15835.64    15150.13   1634.76 o 
  15  25   5    21175.95    21517.40   1849.23 o 
  17  25   5    11254.62    11698.10   1703.24 o 
  19  25   5    29802.56    29324.61   2284.92 o 
  21  25   5    24506.69    29510.60   2462.93 o 
  23  25   5    26440.99    26957.55   2577.79 o 
  25  25   5    14697.06    15865.35   2491.32 o 
   1  27   5    43552.72    41315.14   3122.10 o 
   3  27   5    33811.30    32227.73   2222.10 o 
   5  27   5    64159.23    64679.62   3214.09 o 
   7  27   5    36699.26    35863.72   2798.94 o 
   9  27   5    39944.09    41029.29   2947.48 o 
  11  27   5    24837.57    25816.90   2505.86 o 
  13  27   5     5717.92     6636.34   1642.61 o 
  15  27   5     7193.56     7991.00   1700.04 o 
  17  27   5     9181.68    10657.12   1832.92 o 
  19  27   5    12148.76    13195.34   1960.85 o 
  21  27   5    14553.77    15939.21   2679.99 o 
  23  27   5     6817.76    10130.21   4312.32 o 
   1  29   5    35168.38    32814.34   2942.69 o 
   3  29   5    38623.77    37082.61   2444.43 o 
   5  29   5    45268.30    44693.71   2965.23 o 
   7  29   5    36383.98    36522.89   2806.62 o 
   9  29   5    23038.36    22444.58   2222.60 o 
  11  29   5    13620.31    13673.88   1741.89 o 
  13  29   5    12871.30    14089.26   1815.79 o 
  15  29   5    17260.04    18531.76   1919.14 o 
  17  29   5    10219.39    11926.50   1894.96 o 
  19  29   5    19964.83    23304.38   2367.50 o 
  21  29   5    15835.54    17431.38   2292.32 o 
   1  31   5    37253.63    35919.23   4321.35 o 
   3  31   5    16992.00    15535.25   2232.90 o 
   5  31   5    33010.83    32518.83   2297.54 o 
   7  31   5    27584.93    25543.20   2494.86 o 
   9  31   5    15665.83    17833.05   2203.39 o 
  11  31   5    18030.81    19203.94   1873.02 o 
  13  31   5    20866.35    22794.46   2153.05 o 
  15  31   5    12106.19    15159.23   2652.04 o 
  17  31   5    25048.79    27561.63   2589.79 o 
   1  33   5    16027.91    15985.80   2332.49 o 
   3  33   5    18788.20    19311.13   1894.27 o 
   5  33   5    27777.32    29061.34   2642.07 o 
   7  33   5    14418.66    14438.20   2006.91 o 
   9  33   5    18137.04    20878.30   2398.22 o 
  11  33   5    24227.80    25814.55   4367.01 o 
  13  33   5    28219.74    29944.58   3572.23 o 
  15  33   5    32261.46    32480.54   4594.46 o 
   1  35   5    17298.87    17277.71   2259.28 o 
   3  35   5     4291.91     2945.46   2934.08 o 
   5  35   5    15968.16    16171.58   3388.98 o 
   7  35   5    10016.84    11129.55   2256.92 o 
   9  35   5    14851.87    11906.92   3491.33 o 
   2   0   6   309632.41   311508.16   5673.90 o 
   6   0   6    82612.22    83351.63   2545.78 o 
  10   0   6   209131.23   206729.47   5161.08 o 
  14   0   6    99027.21    94971.45   3565.60 o 
  18   0   6     2445.89     3119.53   1572.35 o 
  22   0   6    11384.15     8716.83   2156.79 o 
  26   0   6    27842.26    27369.79   3047.16 o 
  30   0   6    37390.50    39215.65   7900.29 o 
   0   2   6   192200.20   194108.44   3733.98 o 
   2   2   6     4587.41     3442.69    624.50 o 
   4   2   6    92322.88    89961.27   1697.26 o 
   6   2   6     5712.72     4902.73    732.75 o 
   8   2   6    57462.16    57052.20   1509.47 o 
  10   2   6     2621.31     2526.46    832.19 o 
  12   2   6    61819.20    63539.77   1869.82 o 
  14   2   6    18292.03    16502.99   1158.59 o 
  16   2   6    82215.58    82917.73   2335.90 o 
  18   2   6     6814.01     6169.57   1144.04 o 
  20   2   6     9397.18     9259.84   1331.20 o 
  22   2   6     3458.97     3283.07   1454.41 o 
  24   2   6    58384.68    53452.32   4528.58 o 
  26   2   6     1206.89     4756.27   1712.84 o 
  28   2   6    71416.02    79134.05   4739.49 o 
  30   2   6     2259.48     7581.79   2059.37 o 
  32   2   6    18394.01    25186.64   4341.46 o 
   2   4   6    87506.74    87636.19   1698.41 o 
   4   4   6    11477.45    11657.21    740.18 o 
   6   4   6    34033.46    32902.27   1293.94 o 
   8   4   6    12727.43    11344.72    824.77 o 
  10   4   6    72011.57    72676.75   1694.35 o 
  12   4   6    73716.50    71501.63   2034.53 o 
  14   4   6   179170.38   176310.05   3366.69 o 
  16   4   6     4763.80     4672.56   1085.54 o 
  18   4   6    67037.63    66888.87   2298.86 o 
  20   4   6      456.82     1384.34   1374.17 o 
  22   4   6    50625.54    51070.58   4085.65 o 
  24   4   6      396.48     4710.75   1629.85 o 
  26   4   6    53899.71    57637.15   2818.76 o 
  28   4   6     5694.59     8870.63   1986.10 o 
  30   4   6    30151.69    37650.40   2797.24 o 
  32   4   6     4682.41    12774.19   3054.77 o 
   0   6   6   156441.06   160187.78   3386.07 o 
   2   6   6    15058.91    15045.73    850.25 o 
   4   6   6    46359.66    47946.34   1344.46 o 
   6   6   6     4378.54     4203.20    718.81 o 
   8   6   6    53052.64    53603.27   1510.84 o 
  10   6   6    56773.98    54090.64   1592.66 o 
  12   6   6   131146.39   129103.36   2697.67 o 
  14   6   6     6690.64     5832.90   1046.25 o 
  16   6   6    86201.30    85596.45   2451.92 o 
  18   6   6     1247.33     2568.67   1176.50 o 
  20   6   6    71837.33    75037.88   2480.76 o 
  22   6   6      367.60     2506.17   1478.26 o 
  24   6   6    49042.09    50731.61   2583.43 o 
  26   6   6      568.06     3942.53   1982.36 o 
  28   6   6    45094.05    49494.00   2988.64 o 
  30   6   6     2353.65     7209.99   2091.29 o 
  32   6   6     7829.92    15520.69   4122.24 o 
   2   8   6    21751.21    21811.82   1024.87 o 
   4   8   6    10756.99    12048.16    889.83 o 
   6   8   6    69382.88    70445.98   1603.71 o 
   8   8   6      795.83      841.16    827.29 o 
  10   8   6    93939.13    94940.87   2049.59 o 
  12   8   6      350.05     -141.83    992.35 o 
  14   8   6   132329.83   133826.28   2997.42 o 
  16   8   6    11327.19    10175.70   1219.23 o 
  18   8   6    68049.77    70462.54   2407.86 o 
  20   8   6      487.79     1442.63   1215.93 o 
  22   8   6    55317.79    62925.97   2763.00 o 
  24   8   6    10455.21    12453.26   1694.71 o 
  26   8   6    61464.78    64669.99   2994.28 o 
  28   8   6     1375.67     4674.78   2734.00 o 
  30   8   6    29998.06    27892.06   3303.00 o 
  32   8   6      682.11     3179.72   2755.02 o 
   0  10   6    91558.07    91652.31   3253.91 o 
   2  10   6    15547.82    14070.62   1184.01 o 
   4  10   6    73357.74    76281.20   1915.37 o 
   6  10   6     3848.42     3548.03    886.40 o 
   8  10   6    42276.08    43969.84   1707.40 o 
  10  10   6     1101.63     2442.98    879.71 o 
  12  10   6    82876.03    84489.63   2275.20 o 
  14  10   6    13041.96    11624.71   1132.39 o 
  16  10   6    51218.55    51290.11   2207.01 o 
  18  10   6     4211.71     4383.67   1198.58 o 
  20  10   6    69430.73    71053.44   3021.88 o 
  22  10   6    13698.88    13124.60   1654.84 o 
  24  10   6    54571.64    56465.15   2805.02 o 
  26  10   6     8666.36    10873.33   1903.06 o 
  28  10   6    25989.41    31722.63   2570.17 o 
  30  10   6     1989.19     8231.74   3995.33 o 
  32  10   6    20913.87    28488.05   4635.54 o 
   2  12   6   131418.78   131015.41   3047.89 o 
   4  12   6    41938.84    41877.81   1958.66 o 
   6  12   6   136667.61   135646.47   2594.84 o 
   8  12   6     2002.86     1498.14    982.71 o 
  10  12   6    56047.66    56530.58   1943.67 o 
  12  12   6      291.75      418.10    985.95 o 
  14  12   6    47110.39    47619.96   1909.20 o 
  16  12   6    14167.32    13718.33   1281.96 o 
  18  12   6    51751.53    51368.04   2355.06 o 
  20  12   6     9700.66     9524.77   1557.36 o 
  22  12   6    18912.77    20241.19   1766.96 o 
  24  12   6    14821.99    15395.67   1753.94 o 
  26  12   6    19725.58    18391.00   2382.74 o 
  28  12   6     2365.37     1571.99   2343.09 o 
  30  12   6    28151.92    34365.87   3276.63 o 
   0  14   6   101851.80   103194.90   3980.57 o 
   2  14   6     7580.98     6624.61   1213.36 o 
   4  14   6    97229.37    94428.30   2585.66 o 
   6  14   6     4408.03     3432.66   1277.74 o 
   8  14   6    93003.36    94817.67   2695.50 o 
  10  14   6     3680.67     2826.30   1132.62 o 
  12  14   6    36344.76    36027.03   1628.85 o 
  14  14   6     1233.27      952.19   1032.40 o 
  16  14   6    18723.17    20643.39   1625.28 o 
  18  14   6    12373.66    12528.29   1614.12 o 
  20  14   6    54991.71    49255.35   2491.76 o 
  22  14   6      373.87     1712.52   1783.21 o 
  24  14   6    38470.07    37746.04   2582.09 o 
  26  14   6        0.70     1190.48   2462.90 o 
  28  14   6    26285.17    26115.11   2839.59 o 
  30  14   6     1991.95     1055.13   2561.96 o 
   2  16   6    51356.28    51253.88   2262.76 o 
   4  16   6      646.61      588.24   1272.22 o 
   6  16   6   126771.41   127342.84   3418.12 o 
   8  16   6    43322.36    41724.66   1922.17 o 
  10  16   6    75195.80    72106.34   2411.01 o 
  12  16   6    13152.46    11915.01   1127.33 o 
  14  16   6    22907.77    23275.57   1960.18 o 
  16  16   6     1989.02     3930.40   1287.80 o 
  18  16   6    27079.53    30410.27   1989.51 o 
  20  16   6     2713.11     3552.41   1538.61 o 
  22  16   6    30747.47    29052.76   2791.17 o 
  24  16   6      305.65     2018.56   1958.88 o 
  26  16   6    21777.80    22294.24   2381.51 o 
  28  16   6     2658.16     2763.86   2205.34 o 
   0  18   6    68805.31    70937.97   3637.14 o 
   2  18   6     2324.18     1612.32   1443.44 o 
   4  18   6   134699.27   129825.71   3585.46 o 
   6  18   6     9688.17     9800.17   1383.47 o 
   8  18   6   110211.78   110067.64   3380.31 o 
  10  18   6     9767.79     9517.08   1292.14 o 
  12  18   6    27761.54    26564.78   1796.15 o 
  14  18   6     4258.13     3931.43   1232.35 o 
  16  18   6    52019.85    51548.76   2226.46 o 
  18  18   6      607.89      764.47   1446.05 o 
  20  18   6    59153.46    63134.46   2643.40 o 
  22  18   6      914.16     2996.55   1794.68 o 
  24  18   6    33672.39    30510.38   2782.20 o 
  26  18   6     1886.26     3338.35   2413.58 o 
  28  18   6     8467.30     8350.87   3834.43 o 
   2  20   6     6298.69     7039.98   1746.66 o 
   4  20   6      763.34      489.31   1444.90 o 
   6  20   6    39771.34    40729.28   2679.30 o 
   8  20   6     2719.98     1752.09   1596.35 o 
  10  20   6    74062.55    72123.84   2648.96 o 
  12  20   6     1366.73      513.18   1447.96 o 
  14  20   6    42969.52    37535.80   2270.03 o 
  16  20   6     1114.83     1903.49   1647.53 o 
  18  20   6   117109.26   121503.40   4260.81 o 
  20  20   6      306.06     2515.08   2064.83 o 
  22  20   6    79428.38    85731.55   3852.35 o 
  24  20   6     2715.20     4212.32   2041.88 o 
  26  20   6    16363.51    20684.09   2359.71 o 
   0  22   6    22780.62    19765.60   2881.81 o 
   2  22   6      627.84      -48.33   1620.65 o 
   4  22   6    56128.77    56686.91   3739.69 o 
   6  22   6      582.95     -921.32   1684.27 o 
   8  22   6    71042.83    66571.88   2928.30 o 
  10  22   6     1803.10     -154.94   1587.97 o 
  12  22   6    37640.95    37067.46   2638.22 o 
  14  22   6     1013.31     1149.56   1814.05 o 
  16  22   6    47725.47    47857.46   3024.28 o 
  18  22   6     4931.01     5137.31   2033.91 o 
  20  22   6    97300.77   100710.03   4074.26 o 
  22  22   6     2808.52     4926.69   2409.16 o 
  24  22   6    44165.58    44178.91   3580.94 o 
   2  24   6    24085.20    22009.09   2245.19 o 
   4  24   6     1639.80      798.14   1698.22 o 
   6  24   6    96351.20    92777.28   4762.48 o 
   8  24   6     6171.57     5913.96   1585.27 o 
  10  24   6    58766.87    57224.66   2997.95 o 
  12  24   6     9832.67     9393.66   1914.04 o 
  14  24   6    32696.38    32849.63   2553.98 o 
  16  24   6      167.13     -708.40   1568.38 o 
  18  24   6    48107.58    48955.76   2712.59 o 
  20  24   6     3059.39     2745.32   2123.06 o 
  22  24   6    34623.99    39716.54   3433.71 o 
  24  24   6      771.44     2794.13   2882.42 o 
   0  26   6    53204.35    41515.09   4619.72 o 
   2  26   6     4867.27     2034.57   2192.48 o 
   4  26   6    84021.37    81169.34   4002.86 o 
   6  26   6     3587.46     3105.02   2544.40 o 
   8  26   6    53986.58    52343.37   4070.06 o 
  10  26   6    14671.11    13172.39   2048.48 o 
  12  26   6    19904.71    18505.46   3054.04 o 
  14  26   6     1050.50     2400.55   2050.28 o 
  16  26   6    18293.67    17107.88   1825.62 o 
  18  26   6      954.14     -664.33   1695.32 o 
  20  26   6    45849.19    48658.77   3099.42 o 
  22  26   6     2467.51     3381.92   2467.23 o 
   2  28   6    71404.58    65822.05   4587.90 o 
   4  28   6     2419.83    -1362.35   2213.21 o 
   6  28   6    60795.90    60476.89   4296.57 o 
   8  28   6     1256.60     -274.68   2586.15 o 
  10  28   6    39911.28    37381.86   2976.16 o 
  12  28   6     1997.58      176.42   2009.19 o 
  14  28   6    14661.08    14296.87   2329.06 o 
  16  28   6     5293.21     5310.02   1813.64 o 
  18  28   6    18704.93    18630.92   2092.51 o 
   0  30   6    52656.02    47351.99   8245.00 o 
   2  30   6     2914.70     -639.67   2685.46 o 
   4  30   6    67570.59    64069.56   4428.55 o 
   6  30   6     3240.09     1599.46   2713.18 o 
   8  30   6    50782.47    51728.41   3208.35 o 
  10  30   6     1384.28     2430.19   2001.78 o 
  12  30   6    21395.36    21378.69   2388.95 o 
  14  30   6     4450.16     5434.13   2205.38 o 
  16  30   6    28737.74    28673.83   2777.99 o 
   2  32   6    29011.19    29161.38   4052.83 o 
   4  32   6    12735.14    13246.24   3665.63 o 
   6  32   6    29879.00    30300.61   4165.29 o 
   8  32   6     1092.95     2219.51   3511.38 o 
  10  32   6    43365.44    45931.84   3611.93 o 
  12  32   6      850.83      522.85   2349.04 o 
   0  34   6    30484.70    28806.33   5981.89 o 
   2  34   6     2810.89     5492.88   5106.22 o 
   4  34   6    16123.41    15659.82   5595.23 o 
   1   1   7   153537.34   153533.59   2658.30 o 
   3   1   7   145838.06   146070.53   2646.73 o 
   5   1   7    74735.45    74611.23   1858.69 o 
   7   1   7   110529.41   110950.09   2501.38 o 
   9   1   7    59611.44    57721.95   1784.60 o 
  11   1   7    57483.62    57496.14   1902.43 o 
  13   1   7   126024.61   126671.10   2633.85 o 
  15   1   7    67244.14    69011.38   2235.18 o 
  17   1   7    13258.29    14299.50   1272.98 o 
  19   1   7    46612.31    46844.51   2742.43 o 
  21   1   7    21832.18    21287.18   1720.17 o 
  23   1   7    33952.65    26084.40   3478.76 o 
  25   1   7    44465.73    45739.04   2626.77 o 
  27   1   7    48158.35    49113.67   2747.50 o 
  29   1   7    43577.52    51734.82   3040.28 o 
  31   1   7    23897.74    28423.54   2694.97 o 
   1   3   7   154145.70   153491.41   2499.43 o 
   3   3   7   114576.27   114202.23   2042.70 o 
   5   3   7    87537.88    85452.97   1911.08 o 
   7   3   7    36093.37    33276.16   1463.80 o 
   9   3   7    67185.95    66998.60   1976.03 o 
  11   3   7   135855.27   133673.48   2682.19 o 
  13   3   7    97443.66    97443.42   2432.71 o 
  15   3   7    97403.62    97366.50   2524.01 o 
  17   3   7    51356.63    54186.55   2112.66 o 
  19   3   7    54735.23    57915.77   2302.60 o 
  21   3   7    21248.38    18969.52   1819.95 o 
  23   3   7    19438.16    26818.02   5390.41 o 
  25   3   7    39650.47    41363.48   2523.53 o 
  27   3   7    51981.67    51849.24   3499.59 o 
  29   3   7    36124.02    37699.77   3396.53 o 
   1   5   7    89616.83    91297.31   1818.36 o 
   3   5   7    99148.70   101588.25   1947.56 o 
   5   5   7   129821.84   128879.25   2400.34 o 
   7   5   7    49442.30    50253.92   1775.13 o 
   9   5   7    86304.43    87282.67   2166.51 o 
  11   5   7    89863.62    90734.02   2227.78 o 
  13   5   7    79742.97    79924.80   2197.64 o 
  15   5   7    97969.59    98185.09   2527.51 o 
  17   5   7    66642.31    68036.19   2262.79 o 
  19   5   7    37745.08    36294.96   2171.76 o 
  21   5   7    47878.19    43195.50   2289.06 o 
  23   5   7    45332.46    41380.64   3581.86 o 
  25   5   7    49706.09    54685.45   3211.57 o 
  27   5   7    30349.75    35622.21   2605.67 o 
  29   5   7    28935.04    31374.14   3430.59 o 
   1   7   7    52941.84    52659.20   1423.66 o 
   3   7   7    57235.79    59096.70   1525.55 o 
   5   7   7    57228.12    57029.26   1599.98 o 
   7   7   7    15042.47    15468.05   1061.70 o 
   9   7   7   100022.66   100693.85   2316.57 o 
  11   7   7   122380.02   120961.85   2635.27 o 
  13   7   7    97372.27    97172.19   2420.08 o 
  15   7   7    56581.66    55777.45   2077.97 o 
  17   7   7   147047.28   146950.11   3210.70 o 
  19   7   7    59886.65    61600.10   3422.27 o 
  21   7   7    53297.70    47282.39   2478.74 o 
  23   7   7    70158.10    70190.56   5645.65 o 
  25   7   7    48108.56    49652.16   3013.40 o 
  27   7   7    48105.46    49941.73   4423.04 o 
  29   7   7    29377.30    39479.42   3010.49 o 
   1   9   7    61846.04    62331.26   1849.52 o 
   3   9   7    95919.37    97246.80   2128.90 o 
   5   9   7    78801.50    79735.99   2146.23 o 
   7   9   7    68659.16    68651.75   2018.31 o 
   9   9   7    74122.34    73628.55   2040.45 o 
  11   9   7    76281.66    74773.41   2155.99 o 
  13   9   7   114904.98   117819.52   2744.97 o 
  15   9   7    83970.09    84444.68   2409.51 o 
  17   9   7    73101.77    73697.00   2734.69 o 
  19   9   7    68739.11    72145.70   3251.42 o 
  21   9   7    50005.32    50178.37   4372.21 o 
  23   9   7    64072.69    66737.00   7583.74 o 
  25   9   7    35228.20    35857.89   3673.72 o 
  27   9   7    45914.96    44039.57   3598.29 o 
  29   9   7    35893.20    37484.30   3208.36 o 
   1  11   7   107415.03   107961.38   2629.46 o 
   3  11   7    50036.28    50555.44   2095.73 o 
   5  11   7    80112.38    81396.00   2199.37 o 
   7  11   7   119189.16   119769.95   2730.81 o 
   9  11   7    62744.13    64022.55   2255.85 o 
  11  11   7    80345.06    81984.43   2257.86 o 
  13  11   7    25086.24    25115.16   1487.43 o 
  15  11   7    63447.59    62196.89   2709.33 o 
  17  11   7    42810.15    46078.18   2990.32 o 
  19  11   7    41292.06    41585.34   2364.23 o 
  21  11   7    37445.22    36945.57   2470.34 o 
  23  11   7    51348.44    53959.14   2729.00 o 
  25  11   7    36238.90    35995.87   2687.51 o 
  27  11   7    29105.71    30219.15   2725.10 o 
  29  11   7    19912.55    24435.50   3479.58 o 
   1  13   7   114408.33   111673.01   2950.93 o 
   3  13   7   122875.63   120422.35   2921.51 o 
   5  13   7   127318.88   128610.55   3085.88 o 
   7  13   7    89226.23    88175.73   2335.02 o 
   9  13   7    63255.56    63759.95   2256.02 o 
  11  13   7    70843.74    74346.25   2484.71 o 
  13  13   7    42577.20    43601.48   1854.70 o 
  15  13   7    59042.57    59665.42   2613.71 o 
  17  13   7    15614.09    17944.57   1580.49 o 
  19  13   7    55366.56    59330.93   2516.10 o 
  21  13   7    35615.47    36600.39   2405.10 o 
  23  13   7    15816.69    17971.81   1997.64 o 
  25  13   7    31782.32    31528.97   2790.33 o 
  27  13   7    22203.32    25285.12   2298.94 o 
   1  15   7   112966.66   108269.55   3037.25 o 
   3  15   7    80154.76    77830.36   2506.09 o 
   5  15   7    85703.10    85493.46   2611.65 o 
   7  15   7   117321.29   112777.34   3037.51 o 
   9  15   7    91963.69    89269.04   2650.40 o 
  11  15   7    41197.64    41291.95   2110.09 o 
  13  15   7    29544.06    29782.00   2104.71 o 
  15  15   7    22557.62    23437.40   1670.45 o 
  17  15   7    29185.58    32397.57   2114.76 o 
  19  15   7    41123.79    44024.88   2414.78 o 
  21  15   7    22198.30    24174.61   2030.20 o 
  23  15   7    25513.85    26603.34   2341.50 o 
  25  15   7    31001.58    29777.56   2833.39 o 
  27  15   7    12835.48    11986.07   2370.42 o 
   1  17   7    30039.29    30028.69   1934.42 o 
   3  17   7    73132.15    72391.40   2639.75 o 
   5  17   7    81904.53    78475.43   2676.00 o 
   7  17   7   108722.98   104950.97   3004.99 o 
   9  17   7    81768.80    80686.35   2733.38 o 
  11  17   7    48649.84    47397.15   2246.10 o 
  13  17   7    69175.75    64686.13   2754.72 o 
  15  17   7    28833.58    29261.12   2442.94 o 
  17  17   7    33080.04    35357.86   2268.91 o 
  19  17   7    70446.02    75752.63   2871.05 o 
  21  17   7    48545.13    47154.82   3027.67 o 
  23  17   7    42778.18    44424.02   3035.26 o 
  25  17   7    41799.70    44189.83   3061.65 o 
   1  19   7    40715.33    38046.91   2218.73 o 
   3  19   7    31200.46    28481.41   2059.07 o 
   5  19   7    73104.61    69442.40   3029.89 o 
   7  19   7    67755.79    69111.54   3744.01 o 
   9  19   7    74284.86    69835.12   3214.03 o 
  11  19   7    32807.34    30231.33   1836.21 o 
  13  19   7    47291.65    45080.33   3182.66 o 
  15  19   7    44945.91    42887.45   2746.39 o 
  17  19   7    63656.42    61365.39   2649.74 o 
  19  19   7    71310.53    73197.52   3046.50 o 
  21  19   7    47529.25    50609.90   3072.63 o 
  23  19   7    26326.54    29524.49   2645.03 o 
  25  19   7    28215.29    30171.24   2739.64 o 
   1  21   7    54201.75    49506.23   2563.64 o 
   3  21   7    25802.51    23518.33   2222.28 o 
   5  21   7    76276.91    69807.38   3045.45 o 
   7  21   7    48761.05    46277.79   3194.76 o 
   9  21   7    82495.96    78682.15   3718.18 o 
  11  21   7    55751.00    50836.63   2628.13 o 
  13  21   7    38692.14    35482.87   2458.77 o 
  15  21   7    38532.70    38896.09   2912.44 o 
  17  21   7    55420.24    57840.80   3341.91 o 
  19  21   7    63313.92    66297.67   3039.75 o 
  21  21   7    72090.59    78104.84   3359.10 o 
  23  21   7    39184.58    41182.09   2973.16 o 
   1  23   7    17190.71    16212.11   2124.79 o 
   3  23   7    51493.20    44572.87   3026.80 o 
   5  23   7    87995.27    79497.23   3473.14 o 
   7  23   7    73619.73    66885.12   3718.39 o 
   9  23   7    59640.35    53234.25   3302.19 o 
  11  23   7    46391.45    45245.28   2828.95 o 
  13  23   7    34801.50    32722.29   2382.01 o 
  15  23   7    55095.57    56610.82   3080.26 o 
  17  23   7    43053.87    43255.92   3067.92 o 
  19  23   7    46141.18    48861.64   2775.87 o 
  21  23   7    49090.88    49560.04   3061.76 o 
   1  25   7    41355.00    34505.15   2686.65 o 
   3  25   7    46088.11    41208.67   3825.18 o 
   5  25   7    39157.10    35473.23   3324.65 o 
   7  25   7    56701.08    51201.11   4510.75 o 
   9  25   7    45212.11    40496.63   3339.00 o 
  11  25   7    47773.43    42617.22   3329.37 o 
  13  25   7    12285.99     7124.18   3188.32 o 
  15  25   7    28371.86    26740.40   2585.50 o 
  17  25   7    31356.58    33208.41   2832.27 o 
  19  25   7    42893.91    45505.34   3501.64 o 
   1  27   7    50297.31    44137.77   3195.03 o 
   3  27   7    70301.95    63962.91   3906.98 o 
   5  27   7    66711.37    63740.65   4546.30 o 
   7  27   7    63729.39    66688.02   4662.40 o 
   9  27   7    57253.22    53914.79   6883.21 o 
  11  27   7    29668.63    27649.57   5488.14 o 
  13  27   7    26369.33    20303.13   6091.87 o 
  15  27   7    32209.29    31177.66   2743.80 o 
   1  29   7    59608.15    55880.72   4699.71 o 
   3  29   7    54537.65    49959.09   4464.79 o 
   5  29   7    74786.25    72916.16   4820.33 o 
   7  29   7    37983.76    34990.01   3628.49 o 
   9  29   7    36107.06    37031.84   3927.23 o 
  11  29   7    22653.34    24653.08   3420.64 o 
  13  29   7    14135.36    13308.93   2263.99 o 
   1  31   7    40902.95    42963.84   5343.36 o 
   3  31   7    47994.50    49296.82   5575.81 o 
   5  31   7    37636.16    36489.88   4494.67 o 
   7  31   7    28088.45    27775.51   3525.32 o 
   0   0   8   246353.64   246160.05   7685.74 o 
   4   0   8   148805.95   152028.16   3909.02 o 
   8   0   8    75921.77    78497.66   3103.57 o 
  12   0   8    80479.84    86620.31   3299.23 o 
  16   0   8    76287.33    80029.95   4335.22 o 
  20   0   8    26531.18    25748.21   2552.71 o 
  24   0   8    63439.42    61482.87   3874.07 o 
  28   0   8    42764.16    46359.71   4302.06 o 
   2   2   8   201457.34   203569.48   3400.54 o 
   4   2   8      578.43       79.50    968.43 o 
   6   2   8    79844.17    82384.21   2156.65 o 
   8   2   8     6142.22     6945.35   1075.71 o 
  10   2   8   102962.33   106342.45   2435.09 o 
  12   2   8    14197.21    15062.55   1191.61 o 
  14   2   8   110701.01   113931.53   2650.11 o 
  16   2   8      561.11     2810.03   1249.00 o 
  18   2   8    42034.76    47813.41   3258.23 o 
  20   2   8     1596.62     3949.21   1953.92 o 
  22   2   8    21803.92    19934.50   1899.41 o 
  24   2   8     3413.96     7739.87   2178.70 o 
  26   2   8    58965.14    63763.68   3191.75 o 
   0   4   8   180177.41   180640.20   4380.83 o 
   2   4   8      300.04      151.79    952.98 o 
   4   4   8    74101.45    77116.07   2047.64 o 
   6   4   8     3729.28     3584.15   1036.03 o 
   8   4   8   102985.71   106985.46   2427.05 o 
  10   4   8     6962.67     7443.85   1095.87 o 
  12   4   8   128293.69   130335.11   2763.02 o 
  14   4   8     1553.27     2090.41   1158.92 o 
  16   4   8    90151.50    97669.48   2847.71 o 
  18   4   8      987.97     3332.29   1558.45 o 
  20   4   8    46371.20    47676.13   3012.55 o 
  22   4   8     1416.25     5782.52   2193.65 o 
  24   4   8    71457.13    84317.02   9520.04 o 
  26   4   8     2966.41     6800.52   2131.03 o 
   2   6   8    51060.46    55579.80   1757.75 o 
   4   6   8     4843.78     4907.11   1008.58 o 
   6   6   8    69039.18    71055.90   1985.26 o 
   8   6   8    10019.09    10741.97   1138.75 o 
  10   6   8    86778.91    91863.01   2279.35 o 
  12   6   8     3927.00     4592.56   1147.51 o 
  14   6   8   149349.55   150498.91   3131.07 o 
  16   6   8     2465.45     4441.07   1262.64 o 
  18   6   8    97342.91   103243.79   2894.25 o 
  20   6   8     1597.29     2114.30   1572.60 o 
  22   6   8    78834.87    88227.70   5273.16 o 
  24   6   8     3664.45     7863.56   1937.37 o 
  26   6   8    77677.43    93412.40   6559.73 o 
   0   8   8   177684.95   177599.56   4354.16 o 
   2   8   8     4305.65     3827.73    976.37 o 
   4   8   8    64430.66    64842.24   1877.56 o 
   6   8   8     1877.80     2417.70    999.09 o 
   8   8   8    73456.81    77126.52   2135.28 o 
  10   8   8    11830.56    12518.08   1148.86 o 
  12   8   8   107066.22   112003.84   2657.11 o 
  14   8   8      334.70     1705.32   1149.69 o 
  16   8   8   132267.88   139255.39   3159.26 o 
  18   8   8     1527.65     4746.49   1296.86 o 
  20   8   8    67777.12    66114.22   2486.22 o 
  22   8   8     6200.33     5409.02   1764.52 o 
  24   8   8    55590.82    51906.14   7780.58 o 
  26   8   8     3266.39     5636.80   1841.63 o 
   2  10   8    90640.52    94376.36   2609.75 o 
   4  10   8    19816.07    18819.26   1235.34 o 
   6  10   8   105762.74   105148.94   2549.11 o 
   8  10   8     7003.63     7382.28   1074.58 o 
  10  10   8   112626.58   115546.03   2662.72 o 
  12  10   8     1607.00     2614.58   1117.62 o 
  14  10   8    86373.01    87739.77   2449.61 o 
  16  10   8    15570.90    15605.55   1526.99 o 
  18  10   8    67025.94    70521.45   3426.74 o 
  20  10   8     3602.57     5572.17   2072.03 o 
  22  10   8    59140.00    58076.50   2639.30 o 
  24  10   8     1628.63     3280.87   1901.20 o 
  26  10   8    40062.62    43272.68   3255.21 o 
   0  12   8    75778.89    80635.47   3694.52 o 
   2  12   8     6853.15     6580.55   1278.01 o 
   4  12   8   112494.18   112793.46   2842.14 o 
   6  12   8     7430.38     7959.13   1338.12 o 
   8  12   8   104791.24   108533.32   2693.02 o 
  10  12   8     2207.83     2466.22   1230.31 o 
  12  12   8    56626.63    58544.63   2338.66 o 
  14  12   8     1258.90     1941.32   1272.01 o 
  16  12   8    51880.94    54211.41   2864.30 o 
  18  12   8     3317.44     2701.71   1404.65 o 
  20  12   8    49020.82    50764.32   2749.11 o 
  22  12   8     4727.39     6372.41   1735.46 o 
  24  12   8    64415.52    67252.58   2902.20 o 
   2  14   8   154884.33   153111.02   3578.94 o 
   4  14   8      539.15     -459.27   1295.42 o 
   6  14   8   122025.88   124169.98   3103.24 o 
   8  14   8     4248.60     4180.88   1421.55 o 
  10  14   8    87239.30    90211.48   2669.67 o 
  12  14   8      660.23      516.79   1388.41 o 
  14  14   8    49667.50    49497.98   2412.76 o 
  16  14   8     1196.19     1657.34   1406.93 o 
  18  14   8    36725.35    36472.10   2186.94 o 
  20  14   8     2205.19     2828.13   1662.71 o 
  22  14   8    41110.85    43226.48   2554.83 o 
  24  14   8     1261.70     4682.78   2078.30 o 
   0  16   8    71677.39    74526.04   5726.79 o 
   2  16   8      649.00     -595.20   1543.00 o 
   4  16   8   157887.84   156469.97   3554.40 o 
   6  16   8     1298.01     2154.43   1427.88 o 
   8  16   8   103878.98   105082.01   3423.53 o 
  10  16   8     5940.89     4714.49   1409.00 o 
  12  16   8    37915.47    36594.14   2251.33 o 
  14  16   8     1615.85      649.14   2143.10 o 
  16  16   8    43195.96    46479.82   3253.30 o 
  18  16   8     1936.13     3736.66   1685.61 o 
  20  16   8    62698.54    66619.77   3254.73 o 
  22  16   8     2579.06     4467.12   2269.51 o 
   2  18   8    58598.23    52970.00   2645.91 o 
   4  18   8      287.63    -1806.45   1806.45 o 
   6  18   8    92079.19    88987.30   3037.98 o 
   8  18   8     9628.34     6271.70   1664.57 o 
  10  18   8    91155.28    90113.79   3271.66 o 
  12  18   8     9214.39     6682.82   1706.14 o 
  14  18   8    54636.57    52754.75   4668.29 o 
  16  18   8      721.67     2144.60   1967.40 o 
  18  18   8    59400.07    63898.45   3585.76 o 
  20  18   8     2035.48     3840.73   1964.21 o 
   0  20   8    29483.32    24137.47   2905.06 o 
   2  20   8     2284.58     -186.98   2188.68 o 
   4  20   8    69629.05    68145.58   3632.85 o 
   6  20   8     7585.89     4056.73   1764.17 o 
   8  20   8    96086.23    92191.02   3629.14 o 
  10  20   8       46.47      785.12   2023.38 o 
  12  20   8    54075.48    44932.21   5617.95 o 
  14  20   8      603.09       43.91   1952.50 o 
  16  20   8    66359.37    68584.15   3530.80 o 
  18  20   8     1118.59     2880.65   2576.88 o 
  20  20   8    89156.63    92141.34   4489.29 o 
   2  22   8    27586.48    25784.36   2587.66 o 
   4  22   8      579.46    -2209.32   2209.32 o 
   6  22   8    99928.55    95892.73   3915.97 o 
   8  22   8     3771.58    -1609.09   2016.40 o 
  10  22   8    69188.61    57734.67   3956.48 o 
  12  22   8      198.66      388.91   2206.09 o 
  14  22   8    55214.06    54023.68   3185.68 o 
  16  22   8      461.34      485.62   2051.09 o 
  18  22   8    96496.77   100062.88   4459.80 o 
   0  24   8    61379.32    54165.93   7269.31 o 
   2  24   8     3315.89     -397.55   2299.94 o 
   4  24   8    58953.78    50600.49   4019.56 o 
   6  24   8     3144.43     1119.60   2365.23 o 
   8  24   8    69062.80    52504.35   6179.52 o 
  10  24   8     8344.92     2073.85   2897.27 o 
  12  24   8    40857.55    39438.28   4092.17 o 
  14  24   8      569.30    -1071.93   1956.17 o 
   2  26   8    70136.68    63549.97   5081.98 o 
   4  26   8      552.20      127.20   2598.26 o 
   6  26   8   106123.07   101074.37   5777.56 o 
   8  26   8     2974.63     4030.49   3032.54 o 
  10  26   8    59622.77    34306.65   4203.40 o 
  12  26   8     4726.53     1912.48   2430.62 o 
   0  28   8    75191.83    69295.23   9984.98 o 
   2  28   8     2002.54      247.28   3265.54 o 
   4  28   8    80098.39    73582.83  10177.10 o 
   6  28   8      165.20    -2815.73   3024.54 o 
   1   1   9    42148.87    45322.64   1784.47 o 
   3   1   9    27882.63    28256.09   1437.35 o 
   5   1   9    27425.03    30202.06   1718.42 o 
   7   1   9    14218.84    16663.44   1251.95 o 
   9   1   9    10464.59    10569.38   1248.32 o 
  11   1   9    15705.72    17313.10   1328.37 o 
  13   1   9    32776.77    37269.16   2960.18 o 
  15   1   9    14758.05    17845.08   2562.86 o 
  17   1   9     8051.68    14859.98   4985.89 o 
  19   1   9     2247.42     2072.47   2013.79 o 
  21   1   9     2000.60      429.08   2132.45 o 
  23   1   9     5181.94     5172.42   1997.92 o 
   1   3   9    41490.39    44239.27   1746.43 o 
   3   3   9    23796.28    25761.50   1363.09 o 
   5   3   9    12105.15    12775.47   1184.81 o 
   7   3   9     5910.81     7437.83   1205.04 o 
   9   3   9    20273.91    20876.33   1351.20 o 
  11   3   9    21961.28    26363.40   2184.43 o 
  13   3   9    30057.50    29806.67   1662.62 o 
  15   3   9     7607.93     8772.40   1421.61 o 
  17   3   9     3781.62     5574.85   1571.05 o 
  19   3   9     8627.89     7608.55   1762.24 o 
  21   3   9    11642.68    12391.03   2000.30 o 
  23   3   9     6428.03    20601.70   7850.00 o 
   1   5   9    11954.67    12369.36   1136.77 o 
   3   5   9     5168.09     6592.80   1113.76 o 
   5   5   9    12162.74    12668.97   1169.34 o 
   7   5   9    16111.80    17892.90   1264.48 o 
   9   5   9    14458.76    15071.05   1283.83 o 
  11   5   9    18704.59    18647.64   1384.63 o 
  13   5   9    28396.84    29516.88   1930.26 o 
  15   5   9    32095.79    34777.85   2670.10 o 
  17   5   9    32579.19    38205.96   3293.71 o 
  19   5   9    13448.75    17742.86   2893.16 o 
  21   5   9    13274.42    20939.58   4387.27 o 
  23   5   9    14537.77    15053.31   2187.79 o 
   1   7   9    10895.55    12044.14   1123.09 o 
   3   7   9    21743.42    21991.12   1319.01 o 
   5   7   9    11161.06    12265.04   1196.83 o 
   7   7   9     4573.68     6417.31   1143.17 o 
   9   7   9    20198.98    21089.16   1384.89 o 
  11   7   9    20929.85    21916.40   1516.10 o 
  13   7   9    41440.20    46699.52   3138.82 o 
  15   7   9    26650.50    30431.58   3399.91 o 
  17   7   9    15205.69    22612.40   3531.47 o 
  19   7   9    16051.40    19752.32   2746.90 o 
  21   7   9    13199.88    12754.26   1945.38 o 
  23   7   9    13547.92    19743.88   4337.63 o 
   1   9   9    11561.57    12289.31   1276.75 o 
   3   9   9     9016.11    10449.24   1286.43 o 
   5   9   9    11595.78    11529.28   1314.57 o 
   7   9   9     6318.98     7065.57   1293.07 o 
   9   9   9    17064.30    18215.16   1406.77 o 
  11   9   9    15573.04    16698.18   1411.91 o 
  13   9   9    14636.86    15638.55   1609.54 o 
  15   9   9    17038.01    17729.49   1746.82 o 
  17   9   9    29045.36    34326.63   3081.79 o 
  19   9   9    12974.89    13903.71   1786.74 o 
  21   9   9     9957.59    13120.41   2029.02 o 
   1  11   9    14667.06    13388.06   1545.36 o 
   3  11   9    36881.25    34549.54   1865.91 o 
   5  11   9    17906.98    15682.14   1591.41 o 
   7  11   9    15949.58    16197.69   1431.43 o 
   9  11   9    23630.97    24513.41   1632.76 o 
  11  11   9    11082.61    11840.36   1477.06 o 
  13  11   9    10159.24    11523.03   1466.74 o 
  15  11   9    18325.48    18192.69   1902.75 o 
  17  11   9    11364.57    13902.76   1646.33 o 
  19  11   9    20334.42    20488.24   2198.27 o 
  21  11   9    15045.44    13492.61   1839.10 o 
   1  13   9    27043.83    22712.69   1780.45 o 
   3  13   9    34494.78    30858.05   2073.62 o 
   5  13   9    29670.49    27694.53   1931.79 o 
   7  13   9    21030.63    18703.14   1847.97 o 
   9  13   9    15840.21    15943.65   1521.63 o 
  11  13   9    18288.76    19309.76   1777.40 o 
  13  13   9     4755.24     4006.63   1778.14 o 
  15  13   9     5126.98     5195.23   1624.74 o 
  17  13   9     3622.03     4744.78   1525.83 o 
  19  13   9     6270.84     7369.99   1637.50 o 
   1  15   9     9204.42     7022.50   1657.40 o 
   3  15   9    21640.23    19434.50   1804.44 o 
   5  15   9    25064.86    19951.96   1937.55 o 
   7  15   9    32963.62    32618.15   2564.68 o 
   9  15   9    20854.29    16262.85   2884.50 o 
  11  15   9     6185.02     6031.33   1572.78 o 
  13  15   9     5958.70     5773.70   2165.45 o 
  15  15   9    13599.68    11931.25   3172.91 o 
  17  15   9     3116.28     1149.00   1977.80 o 
  19  15   9    10572.10     8503.55   3113.09 o 
   1  17   9    20965.85    16980.69   1836.53 o 
   3  17   9    11796.10     8484.17   1751.54 o 
   5  17   9    22787.82    16725.30   1949.16 o 
   7  17   9    15115.92    11734.57   2385.06 o 
   9  17   9    17454.70    11733.43   2724.63 o 
  11  17   9    21474.91    15933.72   2857.24 o 
  13  17   9     7324.68     8994.00   2164.77 o 
  15  17   9     4657.90     5589.82   2044.55 o 
  17  17   9     8140.28     6708.17   2572.60 o 
   1  19   9     8045.44     3149.04   2075.58 o 
   3  19   9     8012.27     3220.37   2075.08 o 
   5  19   9    22316.74    19193.17   2150.33 o 
   7  19   9    20719.13    17747.27   2256.62 o 
   9  19   9    15562.73    18370.91   5459.53 o 
  11  19   9    16898.30    13939.25   3709.81 o 
  13  19   9     7172.48     8191.48   3776.05 o 
  15  19   9    17662.00    14054.56   2871.25 o 
   1  21   9     3462.05    -4159.04   4159.04 o 
   3  21   9     5580.91      488.93   2148.01 o 
   5  21   9    14980.55    10414.18   2126.90 o 
   7  21   9    20918.10    17084.39   2328.96 o 
   9  21   9    13050.76    15012.33   4575.25 o 
  11  21   9    16312.56    14572.64   2953.33 o 
   1  23   9     5885.96     1162.56   5794.25 o 
   3  23   9     9289.45     2015.55   3552.14 o 
   5  23   9     8914.60     2003.22   2624.30 o 
   7  23   9    13248.29     5530.96   2461.62 o 
   9  23   9    18238.36    13282.33   3791.64 o 
   2   0  10    86150.48    91046.27   3263.35 o 
   6   0  10    27505.13    34338.12   4474.61 o 
  10   0  10    38483.98    49061.77   4505.54 o 
  14   0  10    37225.07    49950.70   9383.69 o 
  18   0  10    23766.66    23309.50   4451.38 o 
   0   2  10    98076.96   103906.47   3658.76 o 
   2   2  10      314.53     2303.22   1267.95 o 
   4   2  10    71275.94    79986.37   2352.53 o 
   6   2  10     1283.37     5129.25   1730.46 o 
   8   2  10    35349.23    45748.48   2878.57 o 
  10   2  10     9733.15    12790.85   1804.53 o 
  12   2  10    63554.57    73014.50   3704.37 o 
  14   2  10     3894.90     4913.91   1814.28 o 
  16   2  10    37573.65    47454.56   5849.63 o 
  18   2  10      330.32     1057.71   1953.07 o 
   2   4  10    58899.83    63784.60   2296.74 o 
   4   4  10      138.72     3492.44   1312.92 o 
   6   4  10    30083.05    33220.12   1996.05 o 
   8   4  10     3087.02     4981.80   1582.19 o 
  10   4  10    59194.37    63305.78   2819.77 o 
  12   4  10     1355.85     3680.81   2171.26 o 
  14   4  10    47336.94    53062.87   4452.25 o 
  16   4  10       93.74     2319.21   1822.03 o 
  18   4  10    25139.58    28440.75   3622.14 o 
   0   6  10    41400.45    43361.23   2831.21 o 
   2   6  10      445.69     3413.38   1200.47 o 
   4   6  10    37793.81    41244.65   2033.85 o 
   6   6  10      396.23     2186.07   1448.27 o 
   8   6  10    29970.44    32600.88   2066.39 o 
  10   6  10    10004.72    10967.05   1518.83 o 
  12   6  10    60828.84    70592.80   4510.74 o 
  14   6  10      498.81     5300.45   2776.83 o 
  16   6  10    60687.50    65176.99   3149.25 o 
   2   8  10    32404.02    32328.76   1768.32 o 
   4   8  10     4804.32     6988.70   1597.14 o 
   6   8  10    24391.79    30423.12   3593.41 o 
   8   8  10      767.58     2350.47   1649.20 o 
  10   8  10    39007.19    44761.77   4453.82 o 
  12   8  10      109.37     1560.04   1660.35 o 
  14   8  10    72551.53    86593.19   5322.92 o 
  16   8  10     1567.28     3351.23   1628.71 o 
   0  10  10    42073.25    40978.94   3598.10 o 
   2  10  10     5119.20     5042.03   1556.79 o 
   4  10  10    39275.92    37216.93   2022.01 o 
   6  10  10     3335.63     3951.10   1735.32 o 
   8  10  10    53916.78    54997.30   3485.78 o 
  10  10  10      608.42     1982.04   1638.44 o 
  12  10  10    43302.60    49809.71   4134.50 o 
  14  10  10     1039.92     4244.78   2080.63 o 
  16  10  10    28263.06    30540.04   6262.20 o 
   2  12  10    56588.31    50339.10   3130.83 o 
   4  12  10     4186.14     4024.18   1882.14 o 
   6  12  10    58304.68    61918.32   3752.94 o 
   8  12  10     1037.58     1556.43   1633.46 o 
  10  12  10    40089.38    40701.75   2777.89 o 
  12  12  10      533.47      689.23   1784.15 o 
  14  12  10    32277.65    30208.36   2682.19 o 
   0  14  10    74221.23    72468.18   8312.41 o 
   2  14  10      497.79     1699.05   1917.59 o 
   4  14  10    68234.17    70326.96   5722.22 o 
   6  14  10     1955.63     1175.04   2295.51 o 
   8  14  10    47945.48    51926.84   4141.48 o 
  10  14  10      708.47     -219.18   2283.75 o 
  12  14  10    19946.23    15621.67   2255.95 o 
   2  16  10    45568.57    39607.81   3079.63 o 
   4  16  10     2099.38      908.42   1870.88 o 
   6  16  10    69532.19    65439.11   5581.77 o 
   8  16  10     4311.05     3107.51   3757.73 o 
  10  16  10    40409.94    35543.79   4724.80 o 
   0  18  10    22612.24    16636.47   4417.19 o 
   2  18  10      895.79      906.86   3687.68 o 
   4  18  10    23023.40    18900.98   3041.02 o 
   6  18  10     1445.32    -3326.30   3326.30 o 
   1   1  11    63026.00    76219.26   2607.63 o 
   3   1  11    47094.20    59577.80   3004.34 o 
   5   1  11    34830.72    45275.75   3874.21 o 
   7   1  11    34533.54    34591.90   2163.94 o 
   9   1  11    54475.99    57414.18   3056.94 o 
   1   3  11    64799.25    72742.76   2710.76 o 
   3   3  11    41023.68    51429.73   3295.26 o 
   5   3  11    23527.59    31676.41   3948.82 o 
   7   3  11    27522.52    34987.38   4670.76 o 
   9   3  11    26381.00    30904.15   4271.43 o 
   1   5  11    30498.58    32389.75   2165.47 o 
   3   5  11    34882.69    37027.93   2045.04 o 
   5   5  11    19933.28    25045.61   3159.35 o 
   7   5  11    29123.87    26509.04   2236.74 o 
   1   7  11    33408.27    32200.70   2109.31 o 
   3   7  11    21537.93    21500.28   1736.53 o 
   5   7  11    27530.81    28716.69   1902.90 o 
   7   7  11    25876.85    24042.64   2415.63 o 
   1   9  11    26396.61    25461.30   2847.55 o 
   3   9  11    30277.96    37073.84   4360.87 o 
                                                 
